# Supplementary material for: Dibromido{2-[(4-bromo­phen­yl)imino­meth­yl]pyridine-κ2 N,N′}zinc(II)
Source: Acta Crystallogr Sect E Struct Rep Online. 2009 Jul 11;65(Pt 8):m890. doi: 10.1107/S1600536809025653 (PMC2977329; doi:10.1107/S1600536809025653)
Supplement: Supplementary file 2 [file e-65-0m890-Isup2.hkl]

# 
# h,k,l, Fc-squared, Fo-squared, sigma(Fo-squared) and status flag 
# 
data_I
_shelx_title ' a in P-1' 
_shelx_refln_list_code          4 
_shelx_F_calc_maximum      263.05 
_exptl_crystal_F_000       460.00 
_reflns_d_resolution_high  0.7697 
 
loop_ 
 _symmetry_equiv_pos_as_xyz 
 'x, y, z' 
 '-x, -y, -z' 
 
_cell_length_a     7.7506 
_cell_length_b     8.7413 
_cell_length_c    10.9846 
_cell_angle_alpha  89.966 
_cell_angle_beta   72.182 
_cell_angle_gamma  88.665 
 
_shelx_F_squared_multiplier     1.000 
 
loop_ 
 _refln_index_h 
 _refln_index_k 
 _refln_index_l 
 _refln_F_squared_calc 
 _refln_F_squared_meas 
 _refln_F_squared_sigma 
 _refln_observed_status 
   1   0   0      673.25      623.03     49.03 o 
   2   0   0      522.17      522.27     43.76 o 
   3   0   0     1387.48     1222.75    102.47 o 
   4   0   0    12710.27    13211.19    191.62 o 
   5   0   0     8859.08     9104.82    311.91 o 
   6   0   0     1140.38     1271.26     81.09 o 
   7   0   0       25.71       19.72     27.25 o 
   8   0   0      387.08      375.38     41.30 o 
   9   0   0     1757.99     1757.33     89.44 o 
  -9   1   0     1201.16     1193.85    103.29 o 
  -8   1   0       68.50       54.85     28.90 o 
  -7   1   0      159.97      176.10     24.31 o 
  -6   1   0      283.54      278.36     23.68 o 
  -5   1   0      677.12      760.42     52.65 o 
  -4   1   0      128.04       80.04     12.95 o 
  -3   1   0      126.58      172.78     25.93 o 
  -2   1   0     1802.54     1893.02    148.44 o 
  -1   1   0      185.00      184.39     12.87 o 
   0   1   0       42.41      108.71     35.67 o 
   1   1   0      311.38      369.53     12.74 o 
   2   1   0      615.58      563.60     22.82 o 
   3   1   0     1385.33     1532.83     90.73 o 
   4   1   0     6210.14     6904.25    404.55 o 
   5   1   0     2446.42     2404.69     65.39 o 
   6   1   0     2963.15     3181.97    251.32 o 
   7   1   0      107.49      133.41     30.13 o 
   8   1   0      135.12      165.56     38.15 o 
   9   1   0     3520.56     3207.06     95.86 o 
  -9   2   0     3392.79     3078.69    155.65 o 
  -8   2   0        2.94       14.34     28.48 o 
  -7   2   0     2290.55     2215.09     54.68 o 
  -6   2   0      573.40      578.48     39.19 o 
  -5   2   0     8364.32     8171.11    201.58 o 
  -4   2   0     6366.41     6073.11    277.26 o 
  -3   2   0     9874.12     9280.94    251.25 o 
  -2   2   0     4170.31     4172.93    193.44 o 
  -1   2   0     2809.16     3236.19    344.25 o 
   1   2   0     1453.69     1090.04     49.54 o 
   2   2   0    13452.18    13212.28    572.87 o 
   3   2   0     2428.76     2529.88     52.68 o 
   4   2   0     7414.18     8104.33    102.52 o 
   5   2   0      163.22      154.41     24.08 o 
   6   2   0     1504.61     1630.05    105.87 o 
   7   2   0     1504.41     1385.58     62.31 o 
   8   2   0      837.73      838.95     67.47 o 
   9   2   0        1.75       40.06     36.16 o 
  -9   3   0       31.86       49.22     32.28 o 
  -8   3   0       12.82       23.69     23.79 o 
  -7   3   0       18.55        0.12     18.82 o 
  -6   3   0      705.11      730.96     59.70 o 
  -5   3   0      152.06      140.90     18.75 o 
  -4   3   0     1038.64     1133.49     32.39 o 
  -3   3   0     6693.63     6763.99    191.69 o 
  -2   3   0      128.61      199.73     16.47 o 
  -1   3   0     1415.79     1239.86     70.79 o 
   1   3   0     2264.27     1888.36     61.65 o 
   2   3   0    10113.45    10621.28    374.45 o 
   3   3   0     2272.79     2333.62    128.45 o 
   4   3   0     1217.77     1216.43     46.09 o 
   5   3   0      597.97      575.55     53.65 o 
   6   3   0     6950.28     6412.01    310.27 o 
   7   3   0      933.64      842.84     54.12 o 
   8   3   0       78.29       85.43     34.86 o 
   9   3   0      467.55      401.55     49.37 o 
  -8   4   0      708.70      659.19     39.23 o 
  -7   4   0     3794.15     3189.16    167.55 o 
  -6   4   0      562.07      562.81     62.71 o 
  -5   4   0      564.86      582.94     33.81 o 
  -4   4   0      404.71      468.90     26.76 o 
  -3   4   0     7590.30     7915.46    126.71 o 
  -2   4   0    10239.46    11982.91    648.24 o 
  -1   4   0     1284.37     1041.51    110.73 o 
   0   4   0      700.91      713.56     53.45 o 
   1   4   0     3426.91     2983.40    276.55 o 
   2   4   0     2286.62     2124.27     83.19 o 
   3   4   0     5032.43     4432.50    375.47 o 
   4   4   0      202.83      202.67     27.25 o 
   5   4   0     3916.48     3634.87     87.53 o 
   6   4   0       17.28        9.05     26.85 o 
   7   4   0      342.75      346.03     43.38 o 
   8   4   0      167.08      142.92     43.55 o 
   9   4   0     1518.51     1418.66     79.77 o 
  -8   5   0       19.78       24.19     30.11 o 
  -7   5   0     1096.59      912.11     83.41 o 
  -6   5   0     2315.52     2573.46    288.11 o 
  -5   5   0       93.57       87.79     20.82 o 
  -4   5   0      953.84     1027.84     44.88 o 
  -3   5   0     8482.70     8075.60     98.45 o 
  -2   5   0       97.53      103.35     18.08 o 
  -1   5   0     3312.37     2947.79    304.57 o 
   0   5   0     2610.13     3146.90    306.96 o 
   1   5   0     5010.44     5363.39    339.27 o 
   2   5   0    12534.05    11830.28    282.19 o 
   3   5   0     1473.72     1368.20     53.13 o 
   4   5   0      238.65      217.46     32.45 o 
   5   5   0      708.93      663.09     53.04 o 
   6   5   0     3587.02     3838.21    104.59 o 
   7   5   0      358.74      320.50     47.12 o 
   8   5   0      191.62      210.50     49.17 o 
  -8   6   0      240.30      225.12     71.64 o 
  -7   6   0      800.93      703.90    137.31 o 
  -6   6   0      225.01      216.61     30.95 o 
  -5   6   0      640.00      679.57    103.33 o 
  -4   6   0     6021.61     6170.10    299.04 o 
  -3   6   0       79.65      133.82     22.24 o 
  -2   6   0      479.42      445.26     30.23 o 
  -1   6   0      361.63      333.50     27.22 o 
   0   6   0    10863.17    12810.19    788.15 o 
   1   6   0     3015.15     3549.45    452.46 o 
   2   6   0      261.45      331.16     28.17 o 
   3   6   0     2378.67     2313.57     97.06 o 
   4   6   0     1475.47     1416.98     65.49 o 
   5   6   0     3600.16     3449.19     95.10 o 
   6   6   0      885.61      864.48     61.25 o 
   7   6   0       60.62       42.41     38.32 o 
   8   6   0      294.54      266.86     53.03 o 
  -7   7   0      409.28      335.88    132.11 o 
  -6   7   0     1900.70     1371.19    410.63 o 
  -5   7   0      357.14      339.77     46.02 o 
  -4   7   0        3.86      -21.11     21.41 o 
  -3   7   0     1896.15     1816.82     82.58 o 
  -2   7   0       36.68       30.43     23.61 o 
  -1   7   0     2701.44     3316.83    373.13 o 
   0   7   0     2028.34     2274.79     96.12 o 
   1   7   0      810.42     1076.03    161.20 o 
   2   7   0        0.71       14.56     21.92 o 
   3   7   0     1070.74     1067.37     48.25 o 
   4   7   0      654.25      731.05     57.52 o 
   5   7   0     4110.73     3895.14    129.13 o 
   6   7   0       84.59      114.50     45.08 o 
   7   7   0      385.33      363.75     55.83 o 
  -6   8   0       41.10       45.49     26.63 o 
  -5   8   0      650.90      672.26     76.17 o 
  -4   8   0     3145.29     3405.38    313.69 o 
  -3   8   0     1388.12     1354.11    105.50 o 
  -2   8   0      558.32      576.59     41.30 o 
  -1   8   0      293.61      355.57     38.00 o 
   0   8   0     5873.26     6894.34     91.37 o 
   1   8   0      216.23      340.13     38.75 o 
   2   8   0     2918.17     4023.71    206.32 o 
   3   8   0      509.29      536.68     42.47 o 
   4   8   0       69.06       59.94     43.12 o 
   5   8   0     1181.59     1242.10    123.44 o 
   6   8   0      390.25      360.13     53.88 o 
  -5   9   0      458.15      397.27     46.52 o 
  -4   9   0      378.58      457.88     64.95 o 
  -3   9   0      749.94      797.86     99.93 o 
  -2   9   0     2767.83     3109.42    249.99 o 
  -1   9   0      182.09      312.87     40.80 o 
   0   9   0     2854.42     3343.29    105.28 o 
   1   9   0       35.44       66.02     28.87 o 
   2   9   0     5428.53     7124.62    393.07 o 
   3   9   0      306.46      433.56    108.75 o 
   4   9   0      610.61      668.11    131.88 o 
   5   9   0      856.53      903.60     72.54 o 
   6   9   0     2514.90     2430.41    121.75 o 
  -4  10   0      373.42      385.05    111.32 o 
  -3  10   0     1264.81     1232.64    155.12 o 
  -2  10   0     1176.97     1203.66     75.86 o 
  -1  10   0      159.66      149.73     60.89 o 
   0  10   0      142.94      330.33     68.08 o 
   1  10   0        2.56       25.18     29.01 o 
   2  10   0      577.89      695.83     88.28 o 
   3  10   0       17.50       35.77     51.28 o 
   4  10   0       20.76       49.74     55.19 o 
  -2  11   0     1593.94     1635.43    186.29 o 
  -1  11   0      541.81      659.52     68.38 o 
   0  11   0      187.51      241.19     59.46 o 
   1  11   0      328.77      451.93    131.73 o 
   2  11   0     4071.50     4267.16    908.79 o 
  -2 -11   1       74.91       91.31     48.80 o 
  -1 -11   1      276.03      320.17     45.77 o 
   0 -11   1     1486.97     2145.67    167.28 o 
   1 -11   1      206.02      256.25     53.51 o 
  -4 -10   1      720.15      811.47     75.54 o 
  -3 -10   1       66.92      117.24     54.81 o 
  -2 -10   1     3671.85     4105.05    607.01 o 
  -1 -10   1     1014.41     1207.50    137.57 o 
   0 -10   1     1935.65     2916.05    414.78 o 
   1 -10   1       37.35       63.58     36.59 o 
   2 -10   1       69.37       94.67     46.71 o 
   3 -10   1     2151.99     2667.07    109.65 o 
   4 -10   1      235.93      383.02    116.91 o 
  -5  -9   1      102.54       70.54     48.87 o 
  -4  -9   1      208.74      213.19     55.58 o 
  -3  -9   1     1629.82     1895.77    102.14 o 
  -2  -9   1     1113.29     1372.88    161.59 o 
  -1  -9   1      121.85      179.42     32.45 o 
   0  -9   1     1244.94     1424.16     59.08 o 
   1  -9   1     1095.70     1379.50    136.20 o 
   2  -9   1      869.82     1043.46     60.36 o 
   3  -9   1     1626.08     1738.81     66.37 o 
   4  -9   1     1973.79     2204.88     91.64 o 
   5  -9   1     2077.49     2596.15    180.73 o 
  -6  -8   1     2397.17     2343.27    104.29 o 
  -5  -8   1      936.90      925.98     73.67 o 
  -4  -8   1     4149.98     4471.01    121.59 o 
  -3  -8   1      899.70     1001.01     70.15 o 
  -2  -8   1      259.48      287.88     36.56 o 
  -1  -8   1       92.93      146.96     28.51 o 
   0  -8   1     4833.72     5681.27    170.81 o 
   1  -8   1       16.46       25.10     25.01 o 
   2  -8   1      411.28      366.31     35.95 o 
   3  -8   1      624.94      747.59     50.72 o 
   4  -8   1      509.30      582.04     72.26 o 
   5  -8   1      144.91      163.82     40.55 o 
   6  -8   1      286.26      241.07     44.49 o 
  -7  -7   1      184.86      162.34     50.36 o 
  -6  -7   1      208.41      218.21     47.92 o 
  -5  -7   1     1940.90     1957.08     83.24 o 
  -4  -7   1     5059.31     5130.39    209.12 o 
  -3  -7   1       23.24       36.10     29.14 o 
  -2  -7   1     3204.20     3461.34    206.47 o 
  -1  -7   1        0.43       -4.49     19.87 o 
   0  -7   1    13255.67    15109.04    257.94 o 
   1  -7   1      710.66      859.89    135.65 o 
   2  -7   1     1155.05     1058.99    106.51 o 
   3  -7   1      609.72      593.14     38.63 o 
   4  -7   1     4004.30     4162.88    214.83 o 
   5  -7   1     4808.53     4876.14    366.38 o 
   6  -7   1      846.80     1057.76     69.99 o 
   7  -7   1        7.10       49.67     42.59 o 
  -8  -6   1      133.07      144.76     49.16 o 
  -7  -6   1      187.69      152.71     44.58 o 
  -6  -6   1       88.71       81.55     39.60 o 
  -5  -6   1      668.43      658.65     56.37 o 
  -4  -6   1     2243.34     2251.99     75.45 o 
  -3  -6   1     1081.15     1006.66     56.51 o 
  -2  -6   1      394.33      345.37     27.82 o 
  -1  -6   1       42.07       61.23     19.83 o 
   0  -6   1      179.72      287.87     36.10 o 
   1  -6   1       20.37       32.23     23.02 o 
   2  -6   1       60.59      105.82     40.15 o 
   3  -6   1      192.07      198.68     25.85 o 
   4  -6   1      288.59      289.66     28.40 o 
   5  -6   1      695.31      706.36     42.67 o 
   6  -6   1      187.06      231.54     31.05 o 
   7  -6   1       10.38       17.33     28.43 o 
   8  -6   1      158.01      140.28     41.21 o 
  -8  -5   1       10.83        8.75     40.78 o 
  -7  -5   1     1813.15     1671.42     78.03 o 
  -6  -5   1       31.26       33.11     35.14 o 
  -5  -5   1     4492.42     4342.96    100.79 o 
  -4  -5   1     6184.47     6194.28    151.64 o 
  -3  -5   1     6400.01     5812.09    278.17 o 
  -2  -5   1     2574.06     2789.54     73.26 o 
  -1  -5   1      457.51      483.25     27.66 o 
   0  -5   1    15900.10    16997.32    321.86 o 
   1  -5   1      432.97      480.49     77.27 o 
   2  -5   1     6212.77     5524.68    253.66 o 
   3  -5   1      230.87      253.34     24.04 o 
   4  -5   1     2244.48     2507.34     54.91 o 
   5  -5   1     1247.60     1259.92     48.71 o 
   6  -5   1     2364.66     2511.84    205.53 o 
   7  -5   1      801.62      875.89     78.91 o 
   8  -5   1      285.20      367.65     40.87 o 
  -8  -4   1      176.04      141.30     41.38 o 
  -7  -4   1       47.42       49.31     35.23 o 
  -6  -4   1      394.59      364.93     40.77 o 
  -5  -4   1        7.23       23.53     25.07 o 
  -4  -4   1     1111.74     1134.56     50.44 o 
  -3  -4   1      503.46      476.09     44.37 o 
  -2  -4   1      268.37      284.00     19.02 o 
  -1  -4   1     2095.37     1916.09    102.12 o 
   0  -4   1     3283.36     3107.77    122.14 o 
   1  -4   1      133.17      112.44     46.60 o 
   2  -4   1     9269.50     9238.66    341.33 o 
   3  -4   1     1427.81     1551.34     58.96 o 
   4  -4   1      359.44      420.27     26.16 o 
   5  -4   1     1797.52     1853.00     47.01 o 
   6  -4   1     5480.33     5403.64    217.51 o 
   7  -4   1      439.44      475.84     40.29 o 
   8  -4   1      200.43      188.50     32.80 o 
   9  -4   1      546.58      483.41     45.59 o 
  -9  -3   1      994.25      996.64     74.52 o 
  -8  -3   1      362.84      376.26     47.39 o 
  -7  -3   1     5686.39     5325.93    120.24 o 
  -6  -3   1      158.14      164.37     31.29 o 
  -5  -3   1      588.11      535.63     40.73 o 
  -4  -3   1     1207.99     1271.35     62.40 o 
  -3  -3   1    16703.11    15450.93    425.40 o 
  -2  -3   1     5319.73     5170.34    231.71 o 
  -1  -3   1       83.58       89.86     10.44 o 
   0  -3   1        0.39       22.96     12.44 o 
   1  -3   1     6269.38     5219.58    487.72 o 
   2  -3   1     6687.22     7362.58    373.97 o 
   3  -3   1     2175.00     2128.25     37.18 o 
   4  -3   1      235.19      237.34     19.18 o 
   5  -3   1     2687.63     2694.85     50.63 o 
   6  -3   1     1953.99     2011.13     49.80 o 
   7  -3   1      721.30      710.31     41.17 o 
   8  -3   1      219.53      241.94     35.30 o 
   9  -3   1      595.35      620.57     50.44 o 
  -9  -2   1      323.39      357.99     49.58 o 
  -8  -2   1       20.25       48.89     34.79 o 
  -7  -2   1     1122.62     1098.30    109.07 o 
  -6  -2   1     1435.83     1348.82     58.54 o 
  -5  -2   1       80.10      138.71     69.08 o 
  -4  -2   1     2526.48     2387.36     64.71 o 
  -3  -2   1     6790.39     6558.65    174.78 o 
  -2  -2   1       63.20      108.02      6.29 o 
  -1  -2   1     8924.93     8472.73    418.57 o 
   1  -2   1     1484.76     1570.39     65.80 o 
   2  -2   1    16043.52    14508.60    598.92 o 
   3  -2   1     3362.73     3228.16    154.82 o 
   4  -2   1     1026.50      972.22     28.70 o 
   5  -2   1      248.22      258.13     20.65 o 
   6  -2   1     4704.62     4997.70     71.68 o 
   7  -2   1      227.24      282.83     49.79 o 
   8  -2   1      488.35      458.49     34.34 o 
   9  -2   1      249.51      249.13     38.11 o 
  -9  -1   1       15.47        3.10     33.66 o 
  -8  -1   1     1639.95     1526.08     69.50 o 
  -7  -1   1     1537.35     1433.07     62.75 o 
  -6  -1   1        5.75       -0.38     21.89 o 
  -5  -1   1     1527.68     1764.28    165.74 o 
  -4  -1   1     7182.66     8287.95    533.12 o 
  -3  -1   1     3773.73     4043.58    167.11 o 
  -2  -1   1       16.07       27.35     12.38 o 
  -1  -1   1       14.29       50.32     10.39 o 
   0  -1   1     3273.74     1676.99    685.42 o 
   1  -1   1    10915.38    10405.21    152.60 o 
   2  -1   1     1806.30     1806.73     60.37 o 
   3  -1   1      865.46      927.32     87.69 o 
   4  -1   1     2272.16     2503.27     93.87 o 
   5  -1   1    10231.55    10222.69    105.39 o 
   6  -1   1      445.10      472.26     29.65 o 
   7  -1   1      180.87      226.11     24.92 o 
   8  -1   1      753.02      741.74     49.78 o 
   9  -1   1     1848.50     1893.40     73.06 o 
  -9   0   1      144.09      165.59     41.46 o 
  -8   0   1      120.30       76.10     33.98 o 
  -7   0   1     3278.40     3206.11    110.36 o 
  -6   0   1     2042.40     2251.95    117.19 o 
  -5   0   1      626.04      657.28     29.85 o 
  -4   0   1     1243.56     1321.51     33.33 o 
  -3   0   1     7152.41     7393.59    184.62 o 
  -2   0   1      666.71      789.23     22.62 o 
   0   0   1      869.02     1014.11     17.55 o 
   1   0   1     1358.69     1495.07     36.40 o 
   2   0   1     1377.98     1527.70     55.74 o 
   3   0   1     3058.37     3075.86    182.91 o 
   4   0   1     5454.70     5398.82     62.74 o 
   5   0   1     1696.34     1736.81     86.14 o 
   6   0   1      117.12      156.85     24.57 o 
   7   0   1      574.20      586.46     33.03 o 
   8   0   1     1073.86     1062.47     58.34 o 
   9   0   1     1013.69     1006.19     62.19 o 
  -9   1   1     1527.53     1465.57     68.71 o 
  -8   1   1     1747.67     1712.71     69.45 o 
  -7   1   1      817.20      895.88     58.84 o 
  -6   1   1      606.50      705.61     35.16 o 
  -5   1   1     1706.56     1726.18    101.33 o 
  -4   1   1    11881.75    12044.00    468.74 o 
  -3   1   1     3443.71     3513.32     99.18 o 
  -2   1   1     4376.25     4573.92    247.56 o 
  -1   1   1      760.25      800.65     77.63 o 
   0   1   1    11090.21    10832.01    185.28 o 
   1   1   1     2515.89     2593.57     97.40 o 
   2   1   1    47952.00    47546.67    630.61 o 
   3   1   1      535.15      465.71     38.50 o 
   4   1   1        2.70       15.44      8.75 o 
   5   1   1     6090.95     5915.64    156.78 o 
   6   1   1     1913.76     2252.80    132.82 o 
   7   1   1     1205.74     1214.22     58.40 o 
   8   1   1      548.97      540.89     47.33 o 
   9   1   1      317.82      312.94     44.99 o 
  -9   2   1       13.73       33.76     32.67 o 
  -8   2   1       12.33       34.80     30.14 o 
  -7   2   1      128.86      120.70     24.77 o 
  -6   2   1     1328.25     1305.29     41.74 o 
  -5   2   1     2162.28     1983.96     55.54 o 
  -4   2   1     1034.42     1083.42     41.47 o 
  -3   2   1       22.94       18.84      9.60 o 
  -2   2   1     2982.89     3172.17    169.60 o 
  -1   2   1     4330.69     4432.48    434.71 o 
   0   2   1     4307.52     3792.84    479.65 o 
   1   2   1       15.97       37.43      6.57 o 
   2   2   1    10858.25    10416.90    160.40 o 
   3   2   1     2918.68     2913.29     62.20 o 
   4   2   1     1011.95     1081.44     41.15 o 
   5   2   1     2755.38     2631.29    210.18 o 
   6   2   1     7165.64     6711.35    281.50 o 
   7   2   1     3717.43     3577.86    160.36 o 
   8   2   1        0.82       36.22     31.27 o 
   9   2   1      373.54      362.84     46.11 o 
  -8   3   1        0.36        5.71     24.33 o 
  -7   3   1     5966.94     5511.72    109.54 o 
  -6   3   1      347.59      317.95     26.27 o 
  -5   3   1        4.27       14.91     16.06 o 
  -4   3   1     6513.95     6119.48    219.86 o 
  -3   3   1     8818.21     8817.24     74.61 o 
  -2   3   1     8565.40     9020.46    470.71 o 
  -1   3   1     1867.98     2031.05    224.44 o 
   0   3   1     3194.85     3207.59    618.84 o 
   1   3   1        3.76        7.18      8.56 o 
   2   3   1     7552.44     6834.88    100.95 o 
   3   3   1       91.11      101.97     12.81 o 
   4   3   1     1187.20     1335.13     47.58 o 
   5   3   1      198.25      207.05     35.84 o 
   6   3   1      896.52     1005.33     54.09 o 
   7   3   1      101.89      121.95     30.88 o 
   8   3   1       62.24       88.03     35.46 o 
   9   3   1        5.48       19.34     34.53 o 
  -8   4   1       11.17       36.50     31.23 o 
  -7   4   1     1272.15     1165.32     44.67 o 
  -6   4   1      392.03      347.91     32.65 o 
  -5   4   1       32.87       29.44     17.08 o 
  -4   4   1      272.02      269.86     22.66 o 
  -3   4   1     7263.23     7239.56     73.33 o 
  -2   4   1     8342.44     9066.35    196.59 o 
  -1   4   1     2734.91     2615.91     50.92 o 
   0   4   1      585.46      886.48    151.30 o 
   1   4   1      691.33      600.60     25.52 o 
   2   4   1    33705.69    32116.86    238.71 o 
   3   4   1       36.36       59.30     12.07 o 
   4   4   1     2259.85     2214.17     63.78 o 
   5   4   1      207.96      225.99     39.57 o 
   6   4   1     6923.37     7151.01    128.00 o 
   7   4   1     2914.07     2881.47    191.56 o 
   8   4   1     1471.65     1493.17     83.03 o 
   9   4   1      116.44      135.82     45.08 o 
  -8   5   1      167.63      155.88     37.51 o 
  -7   5   1     1905.18     1702.40    273.02 o 
  -6   5   1      118.84      108.10     22.64 o 
  -5   5   1     1269.22     1072.69     91.57 o 
  -4   5   1      106.94      122.19     23.54 o 
  -3   5   1     2291.43     2402.05     50.10 o 
  -2   5   1      732.40      742.29     39.79 o 
  -1   5   1      714.68      624.14     50.59 o 
   0   5   1     1859.21     2415.67    246.03 o 
   1   5   1      178.70      247.38     23.07 o 
   2   5   1       59.69       87.66     18.25 o 
   3   5   1       53.08       64.54     15.36 o 
   4   5   1      418.90      441.75     21.49 o 
   5   5   1     1032.93      949.79     53.41 o 
   6   5   1      770.16      805.92     56.99 o 
   7   5   1      279.86      264.89     43.85 o 
   8   5   1      627.24      620.74     88.44 o 
  -7   6   1     3237.17     2587.16    419.18 o 
  -6   6   1      224.94      175.21     57.55 o 
  -5   6   1     3393.29     2813.56    499.39 o 
  -4   6   1      309.04      326.77     30.07 o 
  -3   6   1     5251.39     5407.10    460.22 o 
  -2   6   1     2819.36     3023.57    180.26 o 
  -1   6   1    11218.71    10583.02    617.53 o 
   0   6   1     1569.87     2018.99    276.46 o 
   1   6   1      499.54      620.05     77.84 o 
   2   6   1     7318.77     8271.35    161.62 o 
   3   6   1     2886.69     2566.45    108.30 o 
   4   6   1    14910.52    12241.55    775.72 o 
   5   6   1      145.49      183.98     47.76 o 
   6   6   1     1519.44     1687.79     78.01 o 
   7   6   1       16.69       57.39     41.25 o 
   8   6   1     1932.84     1985.94    112.36 o 
  -7   7   1        0.17        9.80     31.89 o 
  -6   7   1       62.03       47.46     30.60 o 
  -5   7   1      397.68      320.10     58.27 o 
  -4   7   1     1215.79     1041.49     65.64 o 
  -3   7   1       32.23       20.88     23.32 o 
  -2   7   1     1458.89     1516.99    155.85 o 
  -1   7   1     1041.30     1044.85    135.38 o 
   0   7   1      297.00      313.36     27.70 o 
   1   7   1      686.73     1024.32    103.00 o 
   2   7   1     4372.88     5049.81     88.70 o 
   3   7   1       40.52       34.88     24.67 o 
   4   7   1      918.90      930.22     59.22 o 
   5   7   1     1389.23     1352.06     69.14 o 
   6   7   1      718.76      784.74     64.99 o 
   7   7   1      132.34      136.15     46.20 o 
  -6   8   1     1088.85      783.06    160.49 o 
  -5   8   1     3381.90     2500.49    440.67 o 
  -4   8   1       16.23        4.62     26.58 o 
  -3   8   1      187.49      134.64     32.75 o 
  -2   8   1       28.23       18.50     32.71 o 
  -1   8   1     7530.80     9051.75    998.19 o 
   0   8   1     1626.10     1884.21     52.03 o 
   1   8   1        4.14       19.57     24.73 o 
   2   8   1      527.52      711.57     47.53 o 
   3   8   1     2253.02     2346.14    112.88 o 
   4   8   1     1938.07     2111.81     88.61 o 
   5   8   1      319.36      310.75     49.86 o 
   6   8   1      162.50      161.19     48.68 o 
   7   8   1     1893.37     1800.42    123.91 o 
  -5   9   1      367.00      298.12     56.81 o 
  -4   9   1     1248.78     1079.45    123.73 o 
  -3   9   1       67.43       61.63     33.51 o 
  -2   9   1      801.62      826.40     61.11 o 
  -1   9   1     2516.67     2676.95     97.16 o 
   0   9   1       44.85       87.13     49.20 o 
   1   9   1     1527.85     1919.93    111.25 o 
   2   9   1     1042.71     1257.11     73.46 o 
   3   9   1      498.13      455.34     74.94 o 
   4   9   1     2815.28     2968.01    181.71 o 
   5   9   1      952.81      893.38     74.29 o 
   6   9   1       79.02       88.41     54.21 o 
  -4  10   1       11.45       39.82     36.75 o 
  -3  10   1      915.81      864.79     65.81 o 
  -2  10   1     2098.34     2252.05    107.19 o 
  -1  10   1      148.46      190.90     68.71 o 
   0  10   1       47.83      104.93     46.87 o 
   1  10   1      140.18      193.33     33.61 o 
   2  10   1     5140.66     5915.85    458.90 o 
   3  10   1      768.61      975.26    167.20 o 
   4  10   1      328.64      401.68     59.49 o 
  -1  11   1      973.42     1325.35    112.80 o 
   0  11   1       27.48       88.98     52.15 o 
   1  11   1     1089.28     1428.65    102.05 o 
   2  11   1       22.87       11.78     69.24 o 
  -1 -11   2      180.30      289.16     55.07 o 
   0 -11   2      382.57      541.12     59.79 o 
   1 -11   2        4.56       37.17     52.55 o 
   2 -11   2      273.75      240.48     96.44 o 
  -4 -10   2      254.85      321.10     63.43 o 
  -3 -10   2     3254.78     3435.46    246.60 o 
  -2 -10   2     2652.80     2874.58     99.58 o 
  -1 -10   2      143.13      157.83     35.16 o 
   0 -10   2      139.15      208.89     36.54 o 
   1 -10   2      744.23     1053.97    110.87 o 
   2 -10   2     4304.55     5776.59    364.94 o 
   3 -10   2      159.53      165.57     76.07 o 
   4 -10   2       23.85       87.91     68.71 o 
  -5  -9   2       37.33        3.77     47.52 o 
  -4  -9   2      743.79      796.57     70.32 o 
  -3  -9   2      816.75      925.82     75.54 o 
  -2  -9   2       36.06       38.09     29.53 o 
  -1  -9   2     1827.97     2092.00     61.58 o 
   0  -9   2      981.34     1171.04     50.37 o 
   1  -9   2       26.07       60.69     30.42 o 
   2  -9   2     3519.63     4360.16    208.51 o 
   3  -9   2      635.12      690.60     50.02 o 
   4  -9   2      559.89      502.09    128.24 o 
   5  -9   2      267.93      282.51     94.58 o 
  -6  -8   2        8.91        5.18     48.54 o 
  -5  -8   2      847.96      872.83     72.90 o 
  -4  -8   2     1275.27     1395.05     78.91 o 
  -3  -8   2     3552.55     3815.95    275.37 o 
  -2  -8   2       10.25       14.61     26.39 o 
  -1  -8   2      428.25      494.87     40.92 o 
   0  -8   2     3130.81     3393.21     68.28 o 
   1  -8   2     2064.41     2800.25    375.83 o 
   2  -8   2      214.40      238.31     32.79 o 
   3  -8   2        9.36      -14.16     25.66 o 
   4  -8   2      675.45      656.73     47.99 o 
   5  -8   2     2778.33     2792.65    212.86 o 
   6  -8   2       72.95       72.93     73.31 o 
  -7  -7   2     1089.14      977.54     74.06 o 
  -6  -7   2      366.40      403.04     55.29 o 
  -5  -7   2      250.68      319.35     51.62 o 
  -4  -7   2     1699.24     1679.95     77.39 o 
  -3  -7   2     1207.61     1161.81     67.43 o 
  -2  -7   2     1373.93     1545.59    116.34 o 
  -1  -7   2     7545.19     8348.05    421.92 o 
   0  -7   2      203.94      234.98     25.80 o 
   1  -7   2      100.46      157.70     26.91 o 
   2  -7   2     2877.81     3219.77    405.13 o 
   3  -7   2     1647.21     1640.04    128.22 o 
   4  -7   2     2620.31     2522.03     63.48 o 
   5  -7   2        5.17        7.11     25.14 o 
   6  -7   2      401.19      457.82     38.53 o 
   7  -7   2       60.27       88.62     43.24 o 
  -7  -6   2       79.34       48.28     41.76 o 
  -6  -6   2      809.23      754.78     62.80 o 
  -5  -6   2     2129.39     1949.51     94.42 o 
  -4  -6   2     5075.73     5108.84    114.15 o 
  -3  -6   2      142.94      133.09     23.44 o 
  -2  -6   2     4245.46     4483.88    111.11 o 
  -1  -6   2       90.98       87.94     19.46 o 
   0  -6   2    14144.03    15055.11    464.03 o 
   1  -6   2     2381.91     2575.45     60.46 o 
   2  -6   2     8262.67     7936.22    819.53 o 
   3  -6   2       57.94       46.89     20.04 o 
   4  -6   2       82.42       76.64     22.98 o 
   5  -6   2     4102.70     4487.29    251.44 o 
   6  -6   2      797.19      919.82     49.44 o 
   7  -6   2     1254.41     1375.37     92.41 o 
   8  -6   2      694.11      851.64     74.46 o 
  -8  -5   2      141.37      130.32     47.17 o 
  -7  -5   2     1510.69     1402.19     75.59 o 
  -6  -5   2      362.02      388.82     45.39 o 
  -5  -5   2      927.22      948.99     86.48 o 
  -4  -5   2      528.92      484.31     49.84 o 
  -3  -5   2       70.54       76.82     30.51 o 
  -2  -5   2       41.53       50.91     15.15 o 
  -1  -5   2     6696.88     6412.35    215.30 o 
   0  -5   2      220.29      242.88     22.41 o 
   1  -5   2      242.31      223.57     75.50 o 
   2  -5   2     1408.24     1350.11    192.06 o 
   3  -5   2     2696.56     2818.29     83.59 o 
   4  -5   2     2782.12     3037.01    167.56 o 
   5  -5   2      377.48      402.66     30.73 o 
   6  -5   2     1303.61     1375.43     48.93 o 
   7  -5   2     2316.98     2476.09    113.35 o 
   8  -5   2      260.10      277.29     34.94 o 
  -8  -4   2      126.68      108.71     40.72 o 
  -7  -4   2     4743.40     4458.68    145.57 o 
  -6  -4   2      494.17      517.02     48.28 o 
  -5  -4   2       41.40       22.95     25.48 o 
  -4  -4   2     3518.12     3397.13    219.04 o 
  -3  -4   2     4937.76     4129.71     49.75 o 
  -2  -4   2    12622.46    12157.46    264.57 o 
  -1  -4   2     1873.21     1730.73     42.08 o 
   0  -4   2     1430.40     1189.85     46.45 o 
   1  -4   2      183.21      122.05     54.26 o 
   2  -4   2    23963.64    20791.78    966.14 o 
   3  -4   2       70.87       72.09     16.79 o 
   4  -4   2      134.73      116.85     17.89 o 
   5  -4   2     1312.53     1462.90     42.59 o 
   6  -4   2      610.56      695.75     34.73 o 
   7  -4   2      852.39      842.79     59.64 o 
   8  -4   2      221.19      274.45     31.92 o 
   9  -4   2        1.87       24.30     29.20 o 
  -8  -3   2      134.02      131.84     41.77 o 
  -7  -3   2      129.57      163.01     37.31 o 
  -6  -3   2      961.93      965.71     57.57 o 
  -5  -3   2       42.06       36.48     25.80 o 
  -4  -3   2       12.22       -0.15     19.38 o 
  -3  -3   2     4419.56     4236.24     86.28 o 
  -2  -3   2    12708.75    12581.73    424.21 o 
  -1  -3   2       70.33       87.25     16.06 o 
   0  -3   2      459.22      390.00     42.39 o 
   1  -3   2      789.74      746.89     79.56 o 
   2  -3   2    17531.27    16968.67    698.12 o 
   3  -3   2      505.29      506.16     41.74 o 
   4  -3   2     2276.01     2231.52     40.49 o 
   5  -3   2       50.64       50.32     14.89 o 
   6  -3   2     5354.24     5465.32    188.63 o 
   7  -3   2     4135.84     4405.69    169.11 o 
   8  -3   2     2283.96     2391.47    215.45 o 
   9  -3   2       93.21      115.24     34.40 o 
  -8  -2   2      245.53      198.17     42.94 o 
  -7  -2   2     8186.74     8064.89    330.65 o 
  -6  -2   2      182.75      198.91     33.14 o 
  -5  -2   2     1757.82     1700.15     27.59 o 
  -4  -2   2      163.26      123.78     12.83 o 
  -3  -2   2     5195.07     5247.52    193.29 o 
  -2  -2   2    14211.75    14417.08    373.02 o 
  -1  -2   2     6364.54     6354.58    363.24 o 
   0  -2   2     1083.41     1252.07     92.46 o 
   1  -2   2       24.53       23.84      4.34 o 
   2  -2   2     1467.93     1758.57     33.07 o 
   3  -2   2       13.34       23.07      8.92 o 
   4  -2   2      778.13      860.62     26.24 o 
   5  -2   2      115.46      105.86     15.40 o 
   6  -2   2       16.49        7.40     16.03 o 
   7  -2   2      170.62      224.43     37.18 o 
   8  -2   2       24.86       45.89     24.11 o 
   9  -2   2       11.26        3.88     28.15 o 
  -9  -1   2        5.23       18.03     38.91 o 
  -8  -1   2      125.10      104.44     36.61 o 
  -7  -1   2     2254.52     2212.09     76.76 o 
  -6  -1   2       32.43       51.96     27.67 o 
  -5  -1   2     4734.64     5316.83    384.25 o 
  -4  -1   2        2.73       15.09     10.85 o 
  -3  -1   2     7077.49     7533.18    208.04 o 
  -2  -1   2     7188.38     7697.36    112.04 o 
  -1  -1   2    21643.85    20219.48    572.84 o 
   0  -1   2     6578.29     7156.99    203.04 o 
   2  -1   2    69194.21    58003.54   1221.75 o 
   3  -1   2     2681.01     2832.12    126.73 o 
   4  -1   2    13168.41    13057.37    236.63 o 
   5  -1   2       80.63       75.61     15.09 o 
   6  -1   2     1673.58     1837.92    126.29 o 
   7  -1   2      968.46     1029.57     99.30 o 
   8  -1   2     3620.58     3559.56    106.83 o 
   9  -1   2     1002.35      969.40     55.22 o 
  -9   0   2      700.36      715.39     77.25 o 
  -8   0   2       24.94       20.18     33.31 o 
  -7   0   2     1516.27     1532.48     65.81 o 
  -6   0   2      301.13      364.83     42.06 o 
  -5   0   2     2052.42     2215.46    113.93 o 
  -4   0   2     1624.19     1854.57    109.32 o 
  -3   0   2      719.98      806.24     24.22 o 
  -2   0   2      448.88      633.90     42.71 o 
  -1   0   2      153.35      179.54     10.59 o 
   0   0   2     4900.78     5288.20     55.99 o 
   1   0   2     2670.99     2879.74    174.81 o 
   2   0   2     1314.73     1490.01     22.28 o 
   3   0   2       65.51       65.30      9.09 o 
   4   0   2     1472.23     1332.22     54.22 o 
   5   0   2     1295.66     1238.81     40.59 o 
   6   0   2      336.20      398.04     36.80 o 
   7   0   2      926.76      945.46     62.33 o 
   8   0   2     2049.09     1924.61     70.19 o 
   9   0   2      177.06      207.79     38.84 o 
  -9   1   2      266.71      252.43     43.88 o 
  -8   1   2        7.06        5.57     28.74 o 
  -7   1   2     1159.85     1112.02    119.97 o 
  -6   1   2     1698.14     1873.47     64.56 o 
  -5   1   2    11393.11    11725.20    298.12 o 
  -4   1   2     1597.43     1921.09    100.04 o 
  -3   1   2      275.30      281.40     18.34 o 
  -2   1   2       94.10       97.35     12.64 o 
  -1   1   2    35441.18    30672.05    330.47 o 
   1   1   2     1557.73     1483.37    108.13 o 
   2   1   2      198.11      211.97     19.42 o 
   3   1   2     8910.48     9367.16    145.95 o 
   4   1   2     9071.38     8875.13    256.89 o 
   5   1   2      237.61      234.30     18.40 o 
   6   1   2       71.71       69.14     22.34 o 
   7   1   2     1608.62     1603.28     61.01 o 
   8   1   2     1512.86     1550.20     66.88 o 
   9   1   2      427.35      403.30     46.12 o 
  -8   2   2      244.43      243.31     46.17 o 
  -7   2   2      632.78      658.30     43.87 o 
  -6   2   2      601.19      624.08     35.55 o 
  -5   2   2       61.21       31.52     17.14 o 
  -4   2   2      699.20      637.05     28.71 o 
  -3   2   2       79.84       96.72     13.52 o 
  -2   2   2     5345.66     5635.46    385.72 o 
  -1   2   2     5906.52     6574.08    239.82 o 
   0   2   2      102.57      193.14     12.70 o 
   1   2   2     7484.14     6915.93     60.16 o 
   2   2   2     8377.40     8553.76    170.76 o 
   3   2   2       96.31      129.83     11.89 o 
   4   2   2     7532.23     7713.59    124.74 o 
   5   2   2     3829.99     3866.92     93.16 o 
   6   2   2      729.42      815.83     67.85 o 
   7   2   2      303.63      292.16     36.12 o 
   8   2   2     2209.07     2248.93     79.52 o 
   9   2   2      172.55      172.86     41.60 o 
  -8   3   2     1081.40      987.82     67.03 o 
  -7   3   2       49.33       55.61     23.10 o 
  -6   3   2     2251.40     1963.51     50.64 o 
  -5   3   2     3266.99     2957.58     70.64 o 
  -4   3   2     1055.58     1042.81     32.21 o 
  -3   3   2     3681.46     3689.01     50.15 o 
  -2   3   2     7476.58     7863.12    143.15 o 
  -1   3   2     6915.45     8827.46    790.21 o 
   0   3   2     1015.11     1261.32    191.53 o 
   1   3   2     2946.78     2700.97    104.63 o 
   2   3   2     8287.43     7982.85     67.20 o 
   3   3   2     4852.64     4645.92    125.67 o 
   4   3   2      179.26      257.10     66.18 o 
   5   3   2       30.42       29.89     19.67 o 
   6   3   2     1669.48     1795.17    103.26 o 
   7   3   2     4929.11     4887.30    193.03 o 
   8   3   2      404.21      428.08     46.48 o 
   9   3   2      221.29      223.65     44.75 o 
  -8   4   2      305.56      314.35     44.28 o 
  -7   4   2     1365.45     1297.18    114.63 o 
  -6   4   2      342.14      346.83     28.52 o 
  -5   4   2     2534.93     2213.56     55.62 o 
  -4   4   2     2618.96     2477.62     47.14 o 
  -3   4   2      216.70      209.57     17.71 o 
  -2   4   2     4395.64     4598.56     52.22 o 
  -1   4   2     4735.81     5098.72    153.54 o 
   0   4   2        8.17       23.85     13.22 o 
   1   4   2     8856.16     8270.95    136.97 o 
   2   4   2     1347.81     1205.54     35.81 o 
   3   4   2      248.77      260.82     31.70 o 
   4   4   2     2049.33     2266.45     73.51 o 
   5   4   2     3497.87     3676.96     88.66 o 
   6   4   2     1889.93     1929.20     69.65 o 
   7   4   2       39.09       31.17     30.96 o 
   8   4   2      119.53      132.33     39.74 o 
   9   4   2       82.84      138.13     43.74 o 
  -7   5   2     1141.72     1005.65    115.77 o 
  -6   5   2      117.50      103.08     30.35 o 
  -5   5   2      482.02      388.98     27.83 o 
  -4   5   2     1801.67     1631.01     41.04 o 
  -3   5   2     2071.25     2090.03     43.27 o 
  -2   5   2     7741.36     7457.53     70.96 o 
  -1   5   2     2407.81     2556.27    103.22 o 
   0   5   2     5097.46     6198.86    510.34 o 
   1   5   2       35.69       50.39     18.30 o 
   2   5   2     6625.14     6091.20    168.59 o 
   3   5   2     1198.78     1205.28     87.64 o 
   4   5   2     7719.07     7762.32    182.90 o 
   5   5   2       44.39       25.10     27.73 o 
   6   5   2      196.58      192.49     40.21 o 
   7   5   2     1734.89     1913.53     81.00 o 
   8   5   2     1402.96     1548.04     80.68 o 
   9   5   2      861.15      827.29     71.10 o 
  -7   6   2      431.23      359.66     41.78 o 
  -6   6   2        3.38      -14.18     29.22 o 
  -5   6   2      235.62      207.32     35.91 o 
  -4   6   2     2756.63     2514.89    210.98 o 
  -3   6   2      617.16      488.08     27.58 o 
  -2   6   2      592.01      574.27     27.63 o 
  -1   6   2       54.41       53.90     18.04 o 
   0   6   2      750.54      885.33     54.83 o 
   1   6   2     2442.84     3074.29    321.52 o 
   2   6   2      296.04      323.25     26.98 o 
   3   6   2      588.28      509.52     31.33 o 
   4   6   2     2459.63     2213.21    152.25 o 
   5   6   2     1051.92     1055.07     61.51 o 
   6   6   2       23.43       33.37     31.83 o 
   7   6   2      535.74      503.00     53.48 o 
   8   6   2     1804.52     1794.12     88.54 o 
  -6   7   2       88.24       66.64     32.44 o 
  -5   7   2     6310.13     4767.56    532.95 o 
  -4   7   2     1416.00     1195.31    102.65 o 
  -3   7   2      164.80       92.50     30.99 o 
  -2   7   2     1429.64     1381.56     61.06 o 
  -1   7   2     6608.39     7202.41    121.91 o 
   0   7   2     5906.31     6309.30    265.40 o 
   1   7   2     1359.18     1676.30    243.10 o 
   2   7   2      953.56      970.35     46.73 o 
   3   7   2       52.24       38.95     22.04 o 
   4   7   2     5399.49     5107.35    109.80 o 
   5   7   2      108.16      103.39     38.02 o 
   6   7   2     1669.84     1640.64     80.65 o 
   7   7   2      283.11      289.65     50.56 o 
   8   7   2      444.31      558.81     64.53 o 
  -6   8   2       49.72       22.18     33.35 o 
  -5   8   2      209.41      191.73     41.50 o 
  -4   8   2       37.13       17.91     32.47 o 
  -3   8   2        5.47       24.01     29.14 o 
  -2   8   2        0.67        1.64     29.93 o 
  -1   8   2     2567.30     2487.87    111.68 o 
   0   8   2     3691.85     4299.81    121.65 o 
   1   8   2     1104.34     1408.17     70.38 o 
   2   8   2        3.67        1.01     27.03 o 
   3   8   2      717.44      678.61     44.37 o 
   4   8   2     7103.62     6781.12    494.25 o 
   5   8   2        0.88       21.08     39.75 o 
   6   8   2      894.54      863.37     72.74 o 
   7   8   2        1.02      -20.48     45.40 o 
  -5   9   2     2310.37     1786.66    306.25 o 
  -4   9   2      216.12      193.49     40.50 o 
  -3   9   2     1385.77     1218.39     67.51 o 
  -2   9   2       57.39       38.85     37.72 o 
  -1   9   2     2236.35     2319.93    181.08 o 
   0   9   2     1784.28     1972.81    111.66 o 
   1   9   2     1707.46     1986.64     58.01 o 
   2   9   2      261.72      309.70     42.17 o 
   3   9   2      145.88      142.02     35.61 o 
   4   9   2      269.97      308.46     53.91 o 
   5   9   2       60.50       56.51     49.34 o 
   6   9   2       57.44       51.60     67.24 o 
  -3  10   2     1750.78     1776.48    156.44 o 
  -2  10   2       72.71       82.44     44.27 o 
  -1  10   2     1326.04     1477.51     89.44 o 
   0  10   2      687.23      805.28    100.63 o 
   1  10   2     4883.19     5573.32    310.12 o 
   2  10   2      354.87      516.34     65.49 o 
   3  10   2        2.78      -16.17     43.20 o 
   4  10   2     1203.07     1265.57    230.81 o 
  -1  11   2        0.53       38.28     48.06 o 
   0  11   2      482.16      648.54     73.58 o 
   1  11   2        4.32       49.79     49.89 o 
   2  11   2      229.78      271.16     64.71 o 
   0 -11   3      548.53      743.80     65.94 o 
   1 -11   3      111.19      114.25     49.79 o 
  -3 -10   3      151.65      124.12     42.79 o 
  -2 -10   3      151.16      184.04     43.87 o 
  -1 -10   3      190.86      215.62     36.89 o 
   0 -10   3       81.51      140.63     35.49 o 
   1 -10   3      218.92      268.58     50.38 o 
   2 -10   3     1898.23     2339.95    286.10 o 
   3 -10   3      143.72      112.26     50.00 o 
   4 -10   3      134.88      133.49     67.40 o 
  -5  -9   3     1285.07     1258.71     81.48 o 
  -4  -9   3      333.06      335.61     99.67 o 
  -3  -9   3     1743.56     1893.99    223.49 o 
  -2  -9   3     3916.40     4282.44    119.90 o 
  -1  -9   3     1672.03     1879.47     79.24 o 
   0  -9   3      753.84      882.43     71.03 o 
   1  -9   3        3.90       14.73     30.39 o 
   2  -9   3     2402.47     2809.89    482.70 o 
   3  -9   3       49.71       27.33     44.17 o 
   4  -9   3     1141.10     1097.77     82.23 o 
   5  -9   3        0.01      -18.16     41.00 o 
  -6  -8   3       22.66       47.98     47.94 o 
  -5  -8   3      372.66      386.84     56.75 o 
  -4  -8   3      133.04      164.83     46.36 o 
  -3  -8   3      954.98     1013.34     66.12 o 
  -2  -8   3     1659.67     1818.97     98.67 o 
  -1  -8   3     2183.93     2505.82    177.07 o 
   0  -8   3      118.29      146.43     27.46 o 
   1  -8   3        9.54       11.28     29.82 o 
   2  -8   3     3367.58     4060.43    266.10 o 
   3  -8   3      179.37      256.42     38.19 o 
   4  -8   3     5588.60     5355.07    257.04 o 
   5  -8   3        3.62      -10.10     39.17 o 
   6  -8   3      272.60      276.03     52.59 o 
  -6  -7   3       85.77       60.62     45.17 o 
  -5  -7   3     2422.26     2158.61     91.02 o 
  -4  -7   3      117.54       96.91     41.16 o 
  -3  -7   3      154.91      131.40     40.32 o 
  -2  -7   3      449.40      423.37     32.13 o 
  -1  -7   3     2307.07     2445.27    110.36 o 
   0  -7   3       11.24       11.60     18.19 o 
   1  -7   3      306.48      372.31     35.34 o 
   2  -7   3       28.02      -10.03     26.48 o 
   3  -7   3       47.17       55.44     23.65 o 
   4  -7   3       51.99       59.79     27.04 o 
   5  -7   3      346.57      342.03     47.74 o 
   6  -7   3        8.69        8.60     37.13 o 
   7  -7   3      294.90      336.99     54.05 o 
  -7  -6   3      567.23      521.05     61.69 o 
  -6  -6   3      585.55      483.16     56.97 o 
  -5  -6   3     6392.54     5771.15    129.75 o 
  -4  -6   3       74.21       55.59     34.16 o 
  -3  -6   3       26.79       18.45     16.92 o 
  -2  -6   3      476.69      481.47     32.11 o 
  -1  -6   3    10747.09    10389.78    310.21 o 
   0  -6   3     5271.56     5304.02    187.37 o 
   1  -6   3     2234.71     2367.88    126.23 o 
   2  -6   3       66.81       63.42     19.92 o 
   3  -6   3     2101.20     2066.27    157.00 o 
   4  -6   3     6735.06     6715.86    205.54 o 
   5  -6   3       13.91       25.30     22.52 o 
   6  -6   3      538.26      584.83     40.94 o 
   7  -6   3       78.50      133.90     46.48 o 
   8  -6   3     1316.81     1555.39    146.47 o 
  -7  -5   3       68.40       65.70     43.88 o 
  -6  -5   3     1643.09     1491.77     75.81 o 
  -5  -5   3      123.72      135.80     33.88 o 
  -4  -5   3      185.40      211.53     37.93 o 
  -3  -5   3      157.48      115.78     16.90 o 
  -2  -5   3     3564.12     3521.77    220.28 o 
  -1  -5   3       21.98       24.75     19.52 o 
   0  -5   3       21.23       15.96     13.23 o 
   1  -5   3     2799.62     2271.22    537.96 o 
   2  -5   3     2773.55     2543.08    435.64 o 
   3  -5   3      241.19      212.41     20.01 o 
   4  -5   3     4880.71     5339.84    430.57 o 
   5  -5   3     1346.53     1512.39     75.16 o 
   6  -5   3      207.85      286.52     30.12 o 
   7  -5   3      823.10      966.83     90.57 o 
   8  -5   3     1097.06     1308.07    191.32 o 
  -8  -4   3      829.94      847.92     72.60 o 
  -7  -4   3       52.19       29.47     36.25 o 
  -6  -4   3      853.26      811.80     60.07 o 
  -5  -4   3     6350.47     5795.99    114.67 o 
  -4  -4   3      981.80      822.96     66.70 o 
  -3  -4   3     3169.83     2884.93    173.20 o 
  -2  -4   3      163.55      174.76     32.67 o 
  -1  -4   3     8650.01     8085.80    304.20 o 
   0  -4   3      157.09      189.76     23.88 o 
   1  -4   3     7077.87     5174.79   1013.59 o 
   2  -4   3     5288.97     4885.80    374.13 o 
   3  -4   3     2832.13     2754.69     47.52 o 
   4  -4   3      178.94      181.02     18.71 o 
   5  -4   3      440.53      512.91     28.75 o 
   6  -4   3     3121.06     3574.59    197.98 o 
   7  -4   3     2330.78     2376.28     64.11 o 
   8  -4   3       91.47      130.64     27.39 o 
   9  -4   3      147.06      171.71     51.23 o 
  -8  -3   3       58.92       81.13     42.62 o 
  -7  -3   3     1130.53     1209.91     97.23 o 
  -6  -3   3      793.28      842.88     56.10 o 
  -5  -3   3     2817.26     2683.03    158.72 o 
  -4  -3   3      643.59      576.65     22.03 o 
  -3  -3   3       11.76       19.28     11.01 o 
  -2  -3   3     5622.98     5257.20    124.75 o 
  -1  -3   3     1760.71     1786.59     88.75 o 
   0  -3   3      932.79      992.14     61.49 o 
   1  -3   3    10183.17     9750.38    806.92 o 
   2  -3   3     1704.59     1782.90     44.89 o 
   3  -3   3      443.41      492.53     52.06 o 
   4  -3   3     6382.22     6665.69     83.07 o 
   5  -3   3     2648.38     2784.55     47.76 o 
   6  -3   3     1686.90     1689.62     45.00 o 
   7  -3   3      603.61      641.07     36.90 o 
   8  -3   3       97.74      180.08     29.42 o 
   9  -3   3       11.06       -0.17     25.45 o 
  -8  -2   3     2692.51     2747.56    182.86 o 
  -7  -2   3      495.58      489.48     50.08 o 
  -6  -2   3      543.55      513.78     46.56 o 
  -5  -2   3      138.55      169.10     37.37 o 
  -4  -2   3     4033.01     4377.52     65.66 o 
  -3  -2   3     5506.15     5425.53     53.62 o 
  -2  -2   3     5102.22     5329.83     90.88 o 
  -1  -2   3      884.82      985.78     53.42 o 
   0  -2   3    16172.32    15771.56   1230.55 o 
   1  -2   3     1579.55     1387.76     76.94 o 
   2  -2   3     4988.77     5176.48    138.11 o 
   3  -2   3     1050.35     1054.03     43.25 o 
   4  -2   3    11756.23    11391.11    293.14 o 
   5  -2   3      977.82     1040.42     30.94 o 
   6  -2   3      538.41      604.43     30.69 o 
   7  -2   3     2425.53     2363.63     91.20 o 
   8  -2   3     1316.64     1449.07     94.60 o 
   9  -2   3     1465.50     1418.36     64.03 o 
  -8  -1   3      128.85      138.24     40.53 o 
  -7  -1   3       31.61       26.46     32.60 o 
  -6  -1   3       41.50       66.15     30.83 o 
  -5  -1   3     6004.28     6634.27    171.18 o 
  -4  -1   3      878.48      927.54     29.29 o 
  -3  -1   3     1199.94     1129.14     28.19 o 
  -2  -1   3     4997.11     4825.34     53.04 o 
  -1  -1   3     1194.93     1184.19     47.64 o 
   0  -1   3     1451.87     1390.99    147.03 o 
   1  -1   3    10934.07     9711.44   1325.28 o 
   2  -1   3      255.65      305.25     36.61 o 
   3  -1   3     2632.06     2828.84     62.53 o 
   4  -1   3     1930.94     2117.11    102.59 o 
   5  -1   3     1257.60     1152.04     31.68 o 
   6  -1   3     1170.47     1269.29     38.69 o 
   7  -1   3       76.15      107.61     21.17 o 
   8  -1   3      952.64      998.98    144.65 o 
   9  -1   3      912.00      922.02     55.72 o 
  -8   0   3      333.74      370.09     47.34 o 
  -7   0   3      624.06      675.93     53.36 o 
  -6   0   3      277.95      318.95     44.88 o 
  -5   0   3     9982.94    10962.11    566.22 o 
  -4   0   3     2984.56     3352.73    200.91 o 
  -3   0   3       63.88      120.31     15.99 o 
  -2   0   3     2477.40     2474.17     78.08 o 
  -1   0   3    17236.39    16003.33    504.78 o 
   0   0   3    21065.54    20075.69    887.18 o 
   1   0   3     3862.56     3396.29    423.53 o 
   2   0   3      194.68      239.25     31.06 o 
   3   0   3      176.84      190.75     12.72 o 
   4   0   3    47152.94    47845.59    581.89 o 
   5   0   3        8.03       16.72     11.36 o 
   6   0   3     1405.44     1348.83     38.30 o 
   7   0   3      561.10      609.13     33.80 o 
   8   0   3     1530.86     1602.33     64.65 o 
   9   0   3     1265.31     1271.25     61.97 o 
  10   0   3      398.33      493.17     49.77 o 
  -8   1   3      449.61      412.93     46.04 o 
  -7   1   3       13.60        9.54     27.89 o 
  -6   1   3      584.66      680.24     36.54 o 
  -5   1   3      326.20      356.65     26.20 o 
  -4   1   3      454.32      481.54     26.81 o 
  -3   1   3      828.91      895.57     33.29 o 
  -2   1   3        3.73      103.33     53.56 o 
  -1   1   3     1084.38     1007.80     43.44 o 
   0   1   3     2740.42     3617.81    213.16 o 
   1   1   3       24.65       31.54      6.26 o 
   2   1   3       30.67       65.19      8.22 o 
   3   1   3     1213.35     1265.58     27.87 o 
   4   1   3     5758.34     6097.80    111.14 o 
   5   1   3       68.20       79.38     13.70 o 
   6   1   3     1520.35     1510.40     95.65 o 
   7   1   3       13.42       29.75     17.83 o 
   8   1   3     3489.11     3448.05     88.48 o 
   9   1   3      993.13      910.18     56.42 o 
  10   1   3      842.96      810.62     61.09 o 
  -8   2   3      582.99      603.97     48.71 o 
  -7   2   3      366.56      356.02     32.14 o 
  -6   2   3      496.53      506.31     33.64 o 
  -5   2   3    12060.41    12064.55    273.55 o 
  -4   2   3       49.73       69.14     17.41 o 
  -3   2   3     7184.55     7575.01    306.29 o 
  -2   2   3     1943.97     2312.95    153.41 o 
  -1   2   3    13498.83    14470.42    115.70 o 
   0   2   3     8672.97     9156.15    360.89 o 
   1   2   3    11982.36    11612.87    894.81 o 
   2   2   3     2103.01     2247.77     38.55 o 
   3   2   3      118.55      130.64     12.16 o 
   4   2   3     4499.47     4687.88     54.71 o 
   5   2   3      397.61      391.83     22.40 o 
   6   2   3     3476.52     3637.37     55.58 o 
   7   2   3       94.58       99.00     27.05 o 
   8   2   3      405.01      426.81     42.25 o 
   9   2   3        0.70       12.27     30.78 o 
  -8   3   3       11.78       36.45     43.82 o 
  -7   3   3       32.55       20.68     31.23 o 
  -6   3   3       19.82       12.44     20.08 o 
  -5   3   3     1105.51     1091.88     39.76 o 
  -4   3   3       90.44       98.95     17.50 o 
  -3   3   3     3299.55     3191.02    109.46 o 
  -2   3   3        3.15        9.76      9.75 o 
  -1   3   3     2147.78     2401.27     73.32 o 
   0   3   3     3063.78     3278.16     63.82 o 
   1   3   3    18831.39    16808.97    323.20 o 
   2   3   3     6933.18     6852.79    112.90 o 
   3   3   3       83.74      124.62     13.68 o 
   4   3   3    10709.02    11929.30    279.23 o 
   5   3   3     1768.53     1849.21     44.37 o 
   6   3   3     8499.51     8627.80    267.14 o 
   7   3   3       34.93       43.46     28.46 o 
   8   3   3      386.93      479.23     74.17 o 
   9   3   3       67.90       84.72     35.09 o 
  -8   4   3     1454.93     1563.87     76.66 o 
  -7   4   3     1048.57     1057.15     62.93 o 
  -6   4   3       13.93       -1.90     30.14 o 
  -5   4   3      962.04      924.03     37.17 o 
  -4   4   3     2180.85     2089.07     65.04 o 
  -3   4   3     7999.50     7729.76    113.97 o 
  -2   4   3      522.45      573.66     64.12 o 
  -1   4   3      464.59      514.33     36.52 o 
   0   4   3      418.86      742.43     91.08 o 
   1   4   3     5214.00     4902.37    233.51 o 
   2   4   3     5054.04     4660.84     81.72 o 
   3   4   3       94.23      102.02     15.01 o 
   4   4   3      646.71      750.80     77.84 o 
   5   4   3      230.92      310.29     66.20 o 
   6   4   3       30.81       51.59     26.93 o 
   7   4   3      731.96      777.61     58.15 o 
   8   4   3      116.97      140.65     40.90 o 
   9   4   3      388.45      432.45     53.37 o 
  -7   5   3      185.52      158.84     39.06 o 
  -6   5   3      349.85      316.44     51.23 o 
  -5   5   3     1843.54     1550.73    125.43 o 
  -4   5   3       52.45       54.01     27.01 o 
  -3   5   3     9301.57     8425.91    180.09 o 
  -2   5   3     2643.90     2660.40     75.71 o 
  -1   5   3        9.43        9.25     20.84 o 
   0   5   3      129.12      130.35     17.86 o 
   1   5   3    18065.93    18032.81    807.20 o 
   2   5   3     1467.14     1427.34     39.50 o 
   3   5   3     2931.94     2631.00    123.75 o 
   4   5   3       49.92       66.86     16.40 o 
   5   5   3     4933.33     4582.70    306.78 o 
   6   5   3     8832.64     9198.04    149.23 o 
   7   5   3      482.71      449.87     50.38 o 
   8   5   3      324.47      360.54     50.97 o 
   9   5   3      520.52      551.75     60.56 o 
  -7   6   3      110.43      103.32     36.54 o 
  -6   6   3        1.52       -9.73     30.41 o 
  -5   6   3      691.47      558.38     48.93 o 
  -4   6   3      209.76      178.06     34.76 o 
  -3   6   3      661.31      592.78     46.53 o 
  -2   6   3      307.96      265.46     34.52 o 
  -1   6   3      416.48      437.14     23.43 o 
   0   6   3     6004.40     6233.73    190.10 o 
   1   6   3      476.53      544.45     48.06 o 
   2   6   3        2.82       20.03     17.87 o 
   3   6   3     1028.06      998.85     39.55 o 
   4   6   3     4234.24     3807.18    265.68 o 
   5   6   3      433.49      447.73     45.05 o 
   6   6   3      697.32      688.49     55.41 o 
   7   6   3      878.94      897.84     65.90 o 
   8   6   3        1.22       36.22     41.07 o 
  -6   7   3     1385.36     1127.89    149.94 o 
  -5   7   3        8.78       11.20     32.68 o 
  -4   7   3     1242.48     1060.02     79.60 o 
  -3   7   3     1812.14     1515.82     64.71 o 
  -2   7   3     3491.66     3480.57     93.92 o 
  -1   7   3     1728.75     1689.96     71.67 o 
   0   7   3      243.02      289.87     39.24 o 
   1   7   3     3462.18     4767.47    553.58 o 
   2   7   3      148.36      185.81     27.66 o 
   3   7   3     3345.77     3204.21    282.60 o 
   4   7   3     2637.49     2123.34    389.11 o 
   5   7   3      657.52      650.04     56.17 o 
   6   7   3       20.55       40.56     36.73 o 
   7   7   3      548.51      551.47     60.03 o 
   8   7   3      562.96      585.67     66.56 o 
  -5   8   3     1689.52     1292.72    201.69 o 
  -4   8   3      409.10      310.58     40.96 o 
  -3   8   3     1816.01     1531.53     71.84 o 
  -2   8   3      398.92      385.43     46.07 o 
  -1   8   3        0.92      -19.29     32.21 o 
   0   8   3     2450.37     2547.60    106.04 o 
   1   8   3     1635.46     1921.76    189.77 o 
   2   8   3      202.61      227.35     33.91 o 
   3   8   3     2126.21     2144.71    171.51 o 
   4   8   3     1053.49     1082.74    126.18 o 
   5   8   3       38.86       38.52     39.02 o 
   6   8   3      966.74      993.10     70.50 o 
   7   8   3      856.40      764.55     70.35 o 
  -4   9   3        2.84       23.20     31.57 o 
  -3   9   3      270.25      208.66     42.96 o 
  -2   9   3     1495.45     1608.62     91.76 o 
  -1   9   3     1217.06     1304.24     76.79 o 
   0   9   3      793.42      901.63     72.32 o 
   1   9   3     1273.45     1314.39     87.72 o 
   2   9   3     4090.86     4958.63    428.92 o 
   3   9   3      221.45      258.69     37.63 o 
   4   9   3     2282.09     2356.57    261.27 o 
   5   9   3        4.33       40.09     45.95 o 
   6   9   3     3092.99     2982.12    108.36 o 
  -3  10   3     1284.41     1173.20     97.44 o 
  -2  10   3      408.54      395.20     53.48 o 
  -1  10   3      108.03      138.72     48.57 o 
   0  10   3      807.22     1019.49     84.06 o 
   1  10   3      358.12      410.39     65.17 o 
   2  10   3       20.21       16.20     43.65 o 
   3  10   3      741.44      782.14    113.69 o 
   4  10   3       52.70      113.71     48.96 o 
   0  11   3       70.66       63.56     56.37 o 
   1  11   3     2960.74     3423.15    333.85 o 
   2  11   3     2257.39     2715.94    130.20 o 
  -3 -10   4       13.68        8.87     37.62 o 
  -2 -10   4     1347.55     1444.46     69.04 o 
  -1 -10   4      347.37      362.19     37.42 o 
   0 -10   4      445.09      649.73    124.79 o 
   1 -10   4      974.30     1201.79    218.33 o 
   2 -10   4      665.33      895.47    128.87 o 
   3 -10   4      217.52      145.68     53.11 o 
   4 -10   4     1029.09     1120.60    115.86 o 
  -4  -9   4      926.46      821.15     71.93 o 
  -3  -9   4     2834.60     2727.55    153.71 o 
  -2  -9   4      687.96      836.66     57.98 o 
  -1  -9   4        0.79      -13.36     26.01 o 
   0  -9   4     1312.95     1450.68     83.43 o 
   1  -9   4     1922.93     2393.37    397.57 o 
   2  -9   4     1621.89     1882.18    230.15 o 
   3  -9   4       54.77       30.99     47.75 o 
   4  -9   4     1006.68      916.28    105.27 o 
   5  -9   4      575.79      556.91     88.18 o 
  -5  -8   4     1803.86     1568.44     83.71 o 
  -4  -8   4        1.62      -32.14     39.17 o 
  -3  -8   4      597.31      630.44     59.02 o 
  -2  -8   4     2565.10     2643.35     89.86 o 
  -1  -8   4      228.10      232.43     38.70 o 
   0  -8   4     2125.04     2280.65     56.84 o 
   1  -8   4     4224.24     5041.42    740.61 o 
   2  -8   4       53.27       64.24     38.03 o 
   3  -8   4      527.95      516.15     91.84 o 
   4  -8   4      446.32      490.75     91.23 o 
   5  -8   4      286.18      298.49     54.03 o 
   6  -8   4      838.50      891.79     76.77 o 
  -6  -7   4        5.24       15.37     43.76 o 
  -5  -7   4     2407.93     2101.39    119.29 o 
  -4  -7   4     1880.25     1846.72     81.32 o 
  -3  -7   4      197.89      181.44     40.60 o 
  -2  -7   4      246.17      293.60     29.58 o 
  -1  -7   4     3896.50     3725.83    154.02 o 
   0  -7   4     8865.80     8814.59    360.86 o 
   1  -7   4        5.46       19.36     21.51 o 
   2  -7   4     1711.90     1707.29    174.48 o 
   3  -7   4        8.51      -15.10     31.42 o 
   4  -7   4     7919.84     6591.35    762.42 o 
   5  -7   4      281.66      223.60     43.13 o 
   6  -7   4      600.92      689.24     65.95 o 
   7  -7   4      229.95      238.94     49.85 o 
  -6  -6   4      434.47      349.13     57.94 o 
  -5  -6   4     1986.32     1666.34     83.61 o 
  -4  -6   4        6.03        0.18     31.50 o 
  -3  -6   4      618.63      568.60     47.63 o 
  -2  -6   4      995.74      873.75     37.70 o 
  -1  -6   4      160.09      175.91     20.68 o 
   0  -6   4      346.72      327.57     24.31 o 
   1  -6   4     1079.49     1074.24     98.48 o 
   2  -6   4      644.74      535.33    127.03 o 
   3  -6   4      856.84      815.83    148.62 o 
   4  -6   4      774.25      793.92     39.32 o 
   5  -6   4      100.30      117.79     36.26 o 
   6  -6   4       14.69       52.27     44.48 o 
   7  -6   4       82.01       93.46     43.49 o 
   8  -6   4      823.52      963.74    114.25 o 
  -7  -5   4      169.22      169.55     47.58 o 
  -6  -5   4      145.77      131.69     45.74 o 
  -5  -5   4     6051.18     5552.43    157.71 o 
  -4  -5   4       14.93        8.70     28.14 o 
  -3  -5   4     5169.75     4219.90    305.85 o 
  -2  -5   4        2.63        4.90     15.17 o 
  -1  -5   4     5033.93     4726.70     62.32 o 
   0  -5   4     8018.98     7786.41    272.73 o 
   1  -5   4     6744.89     5400.78    857.36 o 
   2  -5   4     2433.56     2036.09    400.54 o 
   3  -5   4       19.68       42.43     16.78 o 
   4  -5   4     7591.72     7421.50    154.27 o 
   5  -5   4       14.06       51.68     28.83 o 
   6  -5   4     1907.36     1889.03     81.64 o 
   7  -5   4        3.54       33.05     35.08 o 
   8  -5   4       65.05      126.06     52.43 o 
  -7  -4   4       12.02        4.17     37.31 o 
  -6  -4   4      229.88      215.05     43.52 o 
  -5  -4   4        2.18      -12.38     31.01 o 
  -4  -4   4      128.75      101.55     31.49 o 
  -3  -4   4      770.53      736.57     29.41 o 
  -2  -4   4      166.95      174.26     17.78 o 
  -1  -4   4     1575.74     1639.15     62.44 o 
   0  -4   4     2802.90     3084.17    177.97 o 
   1  -4   4     3667.04     3509.56    538.19 o 
   2  -4   4     1049.31      813.98     83.07 o 
   3  -4   4       35.80       38.40     17.85 o 
   4  -4   4     2042.29     2225.29    234.35 o 
   5  -4   4      434.79      532.58     78.53 o 
   6  -4   4     6521.38     7647.96    533.44 o 
   7  -4   4        0.73        6.50     20.35 o 
   8  -4   4      215.28      263.42     49.73 o 
   9  -4   4      250.36      414.87    137.67 o 
  -8  -3   4     2228.31     2315.61    124.21 o 
  -7  -3   4     1833.29     1869.64    144.57 o 
  -6  -3   4       43.83       56.49     33.90 o 
  -5  -3   4     3139.39     2998.07    159.92 o 
  -4  -3   4      799.65      789.53     28.34 o 
  -3  -3   4    11979.42    11695.82    107.10 o 
  -2  -3   4      143.92      187.76     16.93 o 
  -1  -3   4      448.87      518.72     32.65 o 
   0  -3   4     2952.51     3061.28    104.38 o 
   1  -3   4    12678.28    11645.16    867.07 o 
   2  -3   4     3019.02     2947.75     63.23 o 
   3  -3   4       70.12       65.47     10.24 o 
   4  -3   4       36.86       51.38     12.07 o 
   5  -3   4      606.61      664.79     48.23 o 
   6  -3   4      741.23      837.59     33.68 o 
   7  -3   4      240.33      244.40     25.23 o 
   8  -3   4      140.10      157.99     27.94 o 
   9  -3   4      313.57      394.36    103.89 o 
  -8  -2   4      299.08      330.83     51.37 o 
  -7  -2   4       67.73       71.70     48.37 o 
  -6  -2   4     1081.51     1149.17     86.56 o 
  -5  -2   4      306.08      324.47     41.17 o 
  -4  -2   4      530.15      532.66     25.87 o 
  -3  -2   4    10697.64    10773.52    172.13 o 
  -2  -2   4      659.66      708.54     25.38 o 
  -1  -2   4      105.82      134.36     17.85 o 
   0  -2   4      421.39      451.25     43.84 o 
   1  -2   4    18235.54    17320.73    528.91 o 
   2  -2   4     3450.48     3726.18    333.91 o 
   3  -2   4     3597.36     3743.93    150.83 o 
   4  -2   4     2730.01     3072.08    110.23 o 
   5  -2   4     2498.90     2485.64    169.66 o 
   6  -2   4     7585.64     7905.40    106.07 o 
   7  -2   4      421.98      492.99     31.74 o 
   8  -2   4      761.70      773.43     41.11 o 
   9  -2   4        3.71       33.86     50.50 o 
  -8  -1   4     2392.75     2389.79     91.43 o 
  -7  -1   4      677.95      705.47     57.83 o 
  -6  -1   4     1764.52     1743.92     68.95 o 
  -5  -1   4        4.03       15.70     16.63 o 
  -4  -1   4     3258.83     3666.08     86.48 o 
  -3  -1   4     2338.90     2433.16     42.53 o 
  -2  -1   4       66.97       60.16     12.06 o 
  -1  -1   4     1027.25     1030.48     65.48 o 
   0  -1   4     6359.01     6226.97     53.87 o 
   1  -1   4      742.06      770.52     35.29 o 
   2  -1   4      217.63      224.68     19.19 o 
   3  -1   4     1131.14     1209.80     27.70 o 
   4  -1   4      129.82      103.82     11.94 o 
   5  -1   4     1354.46     1327.36     40.17 o 
   6  -1   4     1550.40     1502.80     38.93 o 
   7  -1   4      381.93      412.31     30.32 o 
   8  -1   4        3.48        7.44     20.72 o 
   9  -1   4      774.33      708.72     49.55 o 
  10  -1   4      395.78      481.92     46.81 o 
  -8   0   4     1334.94     1325.75     81.69 o 
  -7   0   4       76.32      110.52     35.54 o 
  -6   0   4     1840.53     2249.55    125.00 o 
  -5   0   4      118.13      157.20     22.57 o 
  -4   0   4     1219.37     1402.43     40.02 o 
  -3   0   4     8451.89     8912.53    154.64 o 
  -2   0   4     9202.13     9790.75    374.01 o 
  -1   0   4     7549.78     7618.74    167.34 o 
   0   0   4       37.62       75.00     17.40 o 
   1   0   4    11607.91    11166.31   1131.75 o 
   2   0   4      104.88      154.09     11.82 o 
   3   0   4    14501.39    14039.17    321.99 o 
   4   0   4     2778.53     2814.25     85.76 o 
   5   0   4     1001.97      941.76     29.84 o 
   6   0   4       36.45       42.30     14.58 o 
   7   0   4      920.04      980.03     37.96 o 
   8   0   4     1949.37     1860.96    113.94 o 
   9   0   4      725.63      689.42     79.59 o 
  10   0   4        0.19        5.71     31.32 o 
  -8   1   4      218.47      241.11     44.32 o 
  -7   1   4      273.38      221.68     37.75 o 
  -6   1   4      117.32      127.50     24.97 o 
  -5   1   4     2443.50     2630.59    138.68 o 
  -4   1   4     2300.64     2405.52    126.66 o 
  -3   1   4     2863.78     3012.67    120.57 o 
  -2   1   4      574.17      756.81     42.09 o 
  -1   1   4       70.41       91.98     10.99 o 
   0   1   4    11533.52    13152.05    456.31 o 
   1   1   4     3718.73     3384.83    286.71 o 
   2   1   4     2101.41     2351.29    103.31 o 
   3   1   4     4674.07     4563.50    191.67 o 
   4   1   4     1998.66     1926.42     38.01 o 
   5   1   4      820.00      842.49     29.02 o 
   6   1   4     5355.15     5536.29     69.65 o 
   7   1   4     1454.61     1479.07     71.45 o 
   8   1   4      977.13      965.70     65.18 o 
   9   1   4      635.59      650.80     51.84 o 
  10   1   4      157.47      167.34     39.59 o 
  -8   2   4      328.35      365.06     63.46 o 
  -7   2   4       62.48       69.85     27.91 o 
  -6   2   4     4618.09     4851.04    153.06 o 
  -5   2   4      150.90      163.74     24.06 o 
  -4   2   4       16.17       18.12     17.00 o 
  -3   2   4       70.75      102.34     16.33 o 
  -2   2   4     8243.55     9864.81    887.84 o 
  -1   2   4     8808.35    11312.16   1381.12 o 
   0   2   4     2265.36     2454.42     30.02 o 
   1   2   4      657.72      623.75     86.64 o 
   2   2   4     5027.37     5154.81    221.58 o 
   3   2   4     4418.49     4716.25    123.76 o 
   4   2   4     2270.50     2506.71    122.20 o 
   5   2   4       10.52       13.42     13.34 o 
   6   2   4     5889.43     6015.92    149.63 o 
   7   2   4     1163.33     1188.71     55.95 o 
   8   2   4      172.15      177.98     41.20 o 
   9   2   4      608.42      614.70     67.25 o 
  -7   3   4      960.25      899.03     57.85 o 
  -6   3   4      228.81      232.23     37.75 o 
  -5   3   4      822.55      779.32     53.29 o 
  -4   3   4      380.12      417.48     27.74 o 
  -3   3   4     8418.90     8818.91    479.21 o 
  -2   3   4      132.22      141.58     22.21 o 
  -1   3   4     1370.05     1337.72     46.69 o 
   0   3   4     7748.42     8367.02    207.09 o 
   1   3   4     2576.88     2279.87    197.49 o 
   2   3   4     1100.70     1050.95     29.12 o 
   3   3   4     4697.27     4428.39     57.10 o 
   4   3   4      700.69      699.87     28.11 o 
   5   3   4      629.09      664.16     29.36 o 
   6   3   4      306.91      314.23     24.96 o 
   7   3   4      764.59      747.08     51.18 o 
   8   3   4      731.17      730.71     55.94 o 
   9   3   4      202.80      212.35     41.25 o 
  -7   4   4     1597.15     1380.54     78.15 o 
  -6   4   4      919.53      944.00     58.66 o 
  -5   4   4        1.94       22.33     27.87 o 
  -4   4   4      679.25      669.40     72.22 o 
  -3   4   4     6629.26     8369.28   1246.01 o 
  -2   4   4     2907.26     3124.02    158.27 o 
  -1   4   4      337.11      329.76     32.33 o 
   0   4   4      323.89      361.31     32.56 o 
   1   4   4    10904.75     9612.28    246.08 o 
   2   4   4    11184.05    10455.83    222.53 o 
   3   4   4     2209.13     2174.26     45.32 o 
   4   4   4      291.89      404.57     29.59 o 
   5   4   4       56.45       40.91     17.65 o 
   6   4   4    10364.27    10955.12    153.32 o 
   7   4   4       13.90       45.00     31.85 o 
   8   4   4     1136.57     1185.60     71.60 o 
   9   4   4       37.43       51.99     36.94 o 
  -7   5   4      708.92      634.13     54.76 o 
  -6   5   4      586.98      587.19     49.70 o 
  -5   5   4       60.93       59.28     31.13 o 
  -4   5   4       33.35       34.09     27.14 o 
  -3   5   4      670.61      594.37     65.17 o 
  -2   5   4     1145.89     1186.38     57.11 o 
  -1   5   4      851.49      721.01     45.53 o 
   0   5   4      887.64      912.69     68.10 o 
   1   5   4        0.46      -14.86     16.53 o 
   2   5   4       75.30       99.53     16.87 o 
   3   5   4      209.72      211.45     20.50 o 
   4   5   4       17.86       29.53     14.99 o 
   5   5   4     1048.19     1095.53     46.69 o 
   6   5   4     1350.24     1429.98     68.65 o 
   7   5   4        7.38       19.77     32.19 o 
   8   5   4      846.77      920.66     65.67 o 
   9   5   4       10.36       34.42     40.79 o 
  -6   6   4     1071.51      908.22     70.65 o 
  -5   6   4      766.25      625.88     49.23 o 
  -4   6   4      606.11      486.67     54.27 o 
  -3   6   4     9702.52     8611.45    252.60 o 
  -2   6   4      334.38      255.92     35.27 o 
  -1   6   4    10345.07    10480.91    152.80 o 
   0   6   4       47.30       56.30     19.32 o 
   1   6   4     4829.10     5942.32    879.84 o 
   2   6   4     3192.15     3002.20    105.28 o 
   3   6   4     8448.24     7468.60    389.51 o 
   4   6   4     1106.59     1046.25     69.89 o 
   5   6   4       20.95       -0.68     26.20 o 
   6   6   4     1635.55     1582.89     73.02 o 
   7   6   4      852.98      775.06     62.03 o 
   8   6   4     4101.18     3846.42    195.11 o 
  -6   7   4      164.37      133.39     42.13 o 
  -5   7   4       26.54       14.92     31.53 o 
  -4   7   4       26.74        2.57     36.26 o 
  -3   7   4       95.97       83.10     33.93 o 
  -2   7   4      177.87      181.28     37.38 o 
  -1   7   4      226.53      230.37     40.49 o 
   0   7   4       16.79       41.84     33.29 o 
   1   7   4      647.26      889.39    185.66 o 
   2   7   4     1189.08     1219.87     71.25 o 
   3   7   4     4231.56     3934.61    183.21 o 
   4   7   4      640.18      574.01     78.53 o 
   5   7   4        4.48       -8.55     32.23 o 
   6   7   4     2085.92     1879.08     96.97 o 
   7   7   4      349.93      329.79     49.99 o 
   8   7   4     1871.02     1916.46     94.59 o 
  -5   8   4      694.39      493.26     50.61 o 
  -4   8   4       17.76        3.30     30.13 o 
  -3   8   4      585.62      466.39     47.48 o 
  -2   8   4     2314.32     1980.47    167.55 o 
  -1   8   4     6132.25     6920.38    539.95 o 
   0   8   4       13.42      -11.21     33.40 o 
   1   8   4       92.04      113.72     39.69 o 
   2   8   4       42.03       50.02     36.03 o 
   3   8   4     4685.54     4678.85    300.47 o 
   4   8   4      520.78      436.36     53.97 o 
   5   8   4       35.15       -9.94     40.39 o 
   6   8   4      201.22      197.07     45.57 o 
   7   8   4      371.93      341.37     56.65 o 
  -4   9   4      193.49      142.77     40.44 o 
  -3   9   4      541.30      486.44     52.45 o 
  -2   9   4       37.11       44.42     40.67 o 
  -1   9   4     3191.20     3120.75    108.55 o 
   0   9   4     1263.00     1380.94     84.53 o 
   1   9   4       61.74       73.76     45.96 o 
   2   9   4       92.35       98.56     44.45 o 
   3   9   4     4853.28     4729.29    612.47 o 
   4   9   4      153.06      196.87     67.33 o 
   5   9   4     1570.88     1547.71    146.61 o 
   6   9   4        3.09        5.55     43.66 o 
  -2  10   4      777.88      796.87     69.88 o 
  -1  10   4      276.28      350.32     57.38 o 
   0  10   4       36.42       43.28     46.62 o 
   1  10   4      572.66      615.52    117.26 o 
   2  10   4     1538.81     1629.97     99.42 o 
   3  10   4        2.24       -6.97     46.75 o 
   4  10   4       77.46       92.57     91.43 o 
  -2 -10   5        9.22       59.97     55.59 o 
  -1 -10   5       53.44       74.06     54.63 o 
   0 -10   5      358.55      475.53    146.50 o 
   1 -10   5     2428.37     2801.81    198.13 o 
   2 -10   5     1974.35     2494.95    399.77 o 
   3 -10   5      155.23      200.15     57.44 o 
  -3  -9   5      665.68      610.59     54.12 o 
  -2  -9   5       18.54       -5.02     41.43 o 
  -1  -9   5      167.15      189.58     28.92 o 
   0  -9   5      136.94      242.47     85.80 o 
   1  -9   5     1924.10     2418.45    384.12 o 
   2  -9   5      273.98      244.27     50.84 o 
   3  -9   5     1324.30     1205.88     93.05 o 
   4  -9   5       34.56       21.59     44.15 o 
   5  -9   5      300.77      287.15     58.16 o 
  -4  -8   5      800.22      664.96     62.90 o 
  -3  -8   5     2429.29     2275.16     81.47 o 
  -2  -8   5       32.89        5.73     31.79 o 
  -1  -8   5     1066.20     1026.47     69.00 o 
   0  -8   5      409.58      447.16     31.34 o 
   1  -8   5     1133.02     1302.96    337.64 o 
   2  -8   5      110.40      114.84     38.39 o 
   3  -8   5       35.09        8.71     51.01 o 
   4  -8   5      966.16      819.45    157.14 o 
   5  -8   5      223.94      154.59     47.08 o 
   6  -8   5        1.75        3.04     45.21 o 
  -5  -7   5        8.54       10.90     39.52 o 
  -4  -7   5      115.26       95.13     41.45 o 
  -3  -7   5     3717.25     3349.59    143.58 o 
  -2  -7   5     1092.72      961.67     40.34 o 
  -1  -7   5     2538.76     2540.06     66.94 o 
   0  -7   5       90.23       72.46     21.26 o 
   1  -7   5     1987.16     2097.73    383.72 o 
   2  -7   5     1023.62      803.18    165.03 o 
   4  -7   5     1054.23      900.72     86.31 o 
   5  -7   5       62.21       52.92     37.44 o 
   6  -7   5      627.71      682.16     64.15 o 
   7  -7   5      680.11      715.08     73.63 o 
  -6  -6   5      764.62      800.83     89.94 o 
  -5  -6   5     1007.22      972.36     69.45 o 
  -4  -6   5     1634.62     1440.93     89.53 o 
  -3  -6   5      456.35      493.05     49.20 o 
  -2  -6   5      650.33      591.50     65.79 o 
  -1  -6   5      781.79      605.08     35.45 o 
   0  -6   5     3714.47     3523.25    178.84 o 
   1  -6   5      308.33      300.07     38.31 o 
   2  -6   5     2128.29     1935.84    510.30 o 
   3  -6   5      485.29      392.01    107.28 o 
   4  -6   5     2194.47     1784.20    293.26 o 
   5  -6   5      406.40      377.64     45.99 o 
   6  -6   5     2734.11     2539.42     98.56 o 
   7  -6   5      148.71      144.91     44.04 o 
   8  -6   5      172.74      219.80     54.71 o 
  -6  -5   5     2894.26     2775.24    125.82 o 
  -5  -5   5      317.32      234.13     47.54 o 
  -4  -5   5      176.09      153.54     45.28 o 
  -3  -5   5     1293.46     1085.01     58.10 o 
  -2  -5   5     3355.67     3042.66    190.58 o 
  -1  -5   5     4873.66     4665.28    201.18 o 
   0  -5   5      249.46      221.83     18.66 o 
   1  -5   5       81.95      124.87     24.67 o 
   4  -5   5     1123.46     1060.19     82.91 o 
   5  -5   5      230.82      215.09     36.51 o 
   6  -5   5     1464.30     1408.12     71.85 o 
   7  -5   5     1086.36     1073.01     70.74 o 
   8  -5   5      779.94      818.26     70.94 o 
  -7  -4   5     2190.43     2143.22     98.74 o 
  -6  -4   5        9.59      -11.09     39.31 o 
  -5  -4   5      676.96      674.47     80.00 o 
  -4  -4   5      504.81      498.39     47.31 o 
  -3  -4   5     7341.10     6573.08    310.84 o 
  -2  -4   5      118.87      165.59     18.86 o 
  -1  -4   5      584.24      644.21     28.04 o 
   0  -4   5     3434.78     3176.09     90.80 o 
   1  -4   5     1094.22      911.91    130.73 o 
   3  -4   5     3832.00     3411.48    120.50 o 
   4  -4   5      168.57      203.57     19.13 o 
   5  -4   5      932.97     1153.60    163.57 o 
   6  -4   5     2986.10     2923.86     89.66 o 
   7  -4   5      231.14      280.32     44.60 o 
   8  -4   5      414.57      519.81     57.97 o 
   9  -4   5      482.74      636.05     68.81 o 
  -7  -3   5      326.63      269.07     51.84 o 
  -6  -3   5     2081.44     2058.22     84.93 o 
  -5  -3   5       15.78       -7.43     31.98 o 
  -4  -3   5     1088.76     1136.64     38.63 o 
  -3  -3   5     2601.44     2459.48     69.69 o 
  -2  -3   5     3762.43     3824.83     59.60 o 
  -1  -3   5       54.23       64.56     17.88 o 
   0  -3   5      240.91      261.96     18.25 o 
   1  -3   5     9049.61     8435.09    554.18 o 
   2  -3   5    14510.68    13481.96    452.74 o 
   3  -3   5      226.60      235.35     25.97 o 
   4  -3   5       88.97      137.61     33.07 o 
   5  -3   5      547.29      620.88     53.50 o 
   6  -3   5     7942.89     8574.38    365.49 o 
   7  -3   5      210.10      237.99     24.38 o 
   8  -3   5      771.36      850.06     64.70 o 
   9  -3   5        0.93       39.39     42.79 o 
  -7  -2   5     1742.52     1660.86     80.17 o 
  -6  -2   5      642.95      603.63     55.77 o 
  -5  -2   5      624.72      578.60     80.25 o 
  -4  -2   5       26.60       22.49     16.19 o 
  -3  -2   5     9270.02     9201.28     85.29 o 
  -2  -2   5       10.52       12.26     12.51 o 
  -1  -2   5     2636.00     2662.71    100.83 o 
   0  -2   5     2289.54     1981.78     73.78 o 
   1  -2   5      337.17      321.89     15.36 o 
   2  -2   5     4031.10     4505.85    509.01 o 
   3  -2   5     3185.22     3230.04     66.55 o 
   4  -2   5       27.50       67.92     26.29 o 
   5  -2   5     1960.43     2048.60     53.81 o 
   6  -2   5      149.25      143.08     17.23 o 
   7  -2   5        3.61        3.13     16.93 o 
   8  -2   5        0.71       -5.83     19.77 o 
   9  -2   5      169.22      190.15     52.49 o 
  -7  -1   5     1606.04     1585.16     79.03 o 
  -6  -1   5      356.89      365.41     45.43 o 
  -5  -1   5      438.88      465.44     31.65 o 
  -4  -1   5        6.36       20.54     17.10 o 
  -3  -1   5     9050.60     9148.60    201.81 o 
  -2  -1   5        5.63        9.25     12.77 o 
  -1  -1   5    13027.90    12937.32    205.89 o 
   0  -1   5      391.87      434.03     21.06 o 
   1  -1   5     7255.64     7367.12    216.77 o 
   2  -1   5     6174.48     6356.26    148.93 o 
   3  -1   5    14019.55    13279.01    240.79 o 
   4  -1   5     6357.25     6646.07    190.54 o 
   5  -1   5      234.74      247.86     18.65 o 
   6  -1   5    12094.18    12644.04    101.22 o 
   7  -1   5      838.99      856.48     36.02 o 
   8  -1   5     3727.00     4104.74     94.51 o 
   9  -1   5        8.04        8.11     27.54 o 
  -7   0   5      265.31      309.43     46.49 o 
  -6   0   5     1038.36     1066.53     60.88 o 
  -5   0   5      183.63      232.01     26.83 o 
  -4   0   5      966.25     1109.03     62.59 o 
  -3   0   5     1482.14     1633.23     69.84 o 
  -2   0   5       95.08      110.35     15.45 o 
  -1   0   5      520.44      588.14     21.83 o 
   0   0   5       31.73       74.82     15.51 o 
   1   0   5       34.58       95.20     23.92 o 
   2   0   5      338.42      425.48     46.65 o 
   3   0   5     1129.73     1083.12     94.20 o 
   4   0   5        8.29       19.76     11.00 o 
   5   0   5       34.14       27.26     12.13 o 
   6   0   5      107.02      123.52     16.92 o 
   7   0   5      189.19      223.61     22.29 o 
   8   0   5     2271.64     2340.97     57.55 o 
   9   0   5        0.45      -23.45     30.08 o 
  10   0   5       93.38       70.83     34.50 o 
  -7   1   5      378.30      360.84     47.87 o 
  -6   1   5     5161.86     5737.97    340.11 o 
  -5   1   5     2866.27     2962.72    114.38 o 
  -4   1   5       38.99       48.39     18.89 o 
  -3   1   5     2710.13     2906.59    124.20 o 
  -2   1   5     2374.96     2489.47    239.90 o 
  -1   1   5    20831.89    21196.78    643.66 o 
   0   1   5     2200.78     2802.14    109.48 o 
   1   1   5      195.39      209.33     14.16 o 
   2   1   5       67.46       59.75     10.36 o 
   3   1   5    17009.70    16386.08    221.56 o 
   4   1   5     3580.42     3819.31     53.87 o 
   5   1   5      938.92      990.74     32.57 o 
   6   1   5        3.13        9.94     14.64 o 
   7   1   5     1258.34     1296.31     48.05 o 
   8   1   5     1939.68     2024.69     68.30 o 
   9   1   5       27.97       27.47     29.87 o 
  10   1   5       31.48       59.26     34.58 o 
  -7   2   5      262.55      234.10     56.26 o 
  -6   2   5       44.04       59.74     30.10 o 
  -5   2   5       17.29       11.87     21.63 o 
  -4   2   5      672.99      683.52     35.07 o 
  -3   2   5      265.91      280.24     24.09 o 
  -2   2   5      125.94      133.20     17.81 o 
  -1   2   5     3718.25     4026.93     43.97 o 
   0   2   5      305.86      248.16     15.15 o 
   1   2   5     1382.90     1393.55     29.11 o 
   2   2   5      946.74      953.58     95.33 o 
   3   2   5    11384.86    11412.67    117.68 o 
   4   2   5     1999.51     2424.70     46.70 o 
   5   2   5     4369.40     4652.29     72.17 o 
   6   2   5      512.89      588.47     32.10 o 
   7   2   5      689.30      727.27     36.88 o 
   8   2   5     3121.61     3258.94    105.12 o 
   9   2   5      731.97      756.96     55.85 o 
  -7   3   5       30.06       70.49     35.86 o 
  -6   3   5     3268.00     3607.39    280.61 o 
  -5   3   5      704.66      677.29     48.81 o 
  -4   3   5     3296.91     3899.86    388.23 o 
  -3   3   5      386.47      364.96     33.90 o 
  -2   3   5     4767.29     4812.76    113.10 o 
  -1   3   5     5237.40     5540.83    341.28 o 
   0   3   5     1251.50     1354.61     50.95 o 
   1   3   5     3072.63     2790.17     56.70 o 
   2   3   5     4310.18     4160.85    291.42 o 
   3   3   5     3123.41     3007.74    136.13 o 
   4   3   5      402.16      430.65     26.01 o 
   5   3   5      742.13      784.88     34.21 o 
   6   3   5     1851.22     1962.08     64.47 o 
   7   3   5      421.46      386.99     39.56 o 
   8   3   5      302.86      350.56     40.99 o 
   9   3   5       13.97        8.26     29.89 o 
  -7   4   5      520.27      529.10     52.70 o 
  -6   4   5      861.94      874.94     59.25 o 
  -5   4   5       92.57       65.94     31.98 o 
  -4   4   5     2725.65     2668.26    118.11 o 
  -3   4   5      761.20      747.99     61.22 o 
  -2   4   5      215.73      215.62     34.03 o 
  -1   4   5     5369.66     5484.89    151.37 o 
   0   4   5     7568.97     8124.68    118.95 o 
   1   4   5     4286.32     3802.91    131.16 o 
   2   4   5      660.05      641.37     27.25 o 
   3   4   5     3609.62     3142.81     54.23 o 
   4   4   5       58.62       81.78     16.97 o 
   5   4   5     8051.47     7919.67    246.48 o 
   6   4   5      186.44      220.92     24.29 o 
   7   4   5      333.89      313.59     40.50 o 
   8   4   5      539.78      612.68     53.25 o 
   9   4   5     1540.27     1571.60     81.33 o 
  -6   5   5      281.42      262.10     42.12 o 
  -5   5   5      774.20      679.36     55.96 o 
  -4   5   5     1265.92     1190.21    127.14 o 
  -3   5   5     1299.27     1179.28    156.14 o 
  -2   5   5       46.35       52.49     28.02 o 
  -1   5   5      611.39      568.05     43.57 o 
   0   5   5     1678.80     1780.82     68.65 o 
   1   5   5      727.80      804.47     32.38 o 
   2   5   5     5706.14     5083.44    220.50 o 
   3   5   5     1627.51     1432.24     69.36 o 
   4   5   5     2193.26     2221.91     52.64 o 
   5   5   5      348.06      354.36     33.75 o 
   6   5   5     1725.38     1616.06    176.74 o 
   7   5   5      628.45      695.29     54.86 o 
   8   5   5     1094.35     1245.35     73.02 o 
   9   5   5       53.82       90.63     41.66 o 
  -6   6   5      300.20      304.97     52.29 o 
  -5   6   5        0.30        2.79     31.60 o 
  -4   6   5     3500.43     3014.03     91.41 o 
  -3   6   5      128.21      129.19     34.70 o 
  -2   6   5       56.36       56.06     27.21 o 
  -1   6   5       52.02       61.29     30.23 o 
   0   6   5     6739.03     6960.16    288.31 o 
   1   6   5     1744.85     2339.77    297.92 o 
   2   6   5      549.42      502.02     29.36 o 
   3   6   5      164.79      136.47     21.56 o 
   4   6   5     2134.91     2079.29     93.58 o 
   5   6   5     2239.47     2125.10     91.85 o 
   6   6   5      182.98      184.44     38.92 o 
   7   6   5      584.91      545.62     52.40 o 
   8   6   5     1593.30     1692.90     83.36 o 
  -5   7   5     2124.49     1522.27     77.34 o 
  -4   7   5       68.79       60.68     32.59 o 
  -3   7   5      464.35      364.56     42.84 o 
  -2   7   5        6.48       -0.32     30.83 o 
  -1   7   5     6966.91     6368.93    220.41 o 
   0   7   5      146.72      167.95     46.95 o 
   1   7   5     1164.06     1135.45     71.82 o 
   2   7   5     1570.00     1891.86    195.55 o 
   3   7   5     1764.32     1464.98     96.11 o 
   4   7   5     1845.55     1588.30    229.97 o 
   5   7   5     1660.21     1485.70    166.53 o 
   6   7   5      260.01      233.65     43.89 o 
   7   7   5      196.03      187.99     44.57 o 
  -4   8   5      421.24      315.13     42.26 o 
  -3   8   5      239.58      203.03     42.65 o 
  -2   8   5      811.93      726.74     57.74 o 
  -1   8   5     1747.09     1542.94     74.54 o 
   0   8   5      775.51      865.82     67.40 o 
   1   8   5      162.78      200.80     43.43 o 
   2   8   5      257.50      293.86     50.71 o 
   3   8   5     3759.03     3518.66    218.18 o 
   4   8   5     3808.44     3260.51    448.95 o 
   5   8   5      809.34      750.16     63.72 o 
   6   8   5       74.52      113.66     43.39 o 
   7   8   5      474.59      422.30     57.82 o 
  -3   9   5       17.52       -3.76     35.44 o 
  -2   9   5        2.23        5.02     33.35 o 
  -1   9   5     1983.45     1905.55     90.36 o 
   0   9   5      358.61      340.53     55.81 o 
   1   9   5      920.58      929.90     93.21 o 
   2   9   5      181.76      297.45     55.71 o 
   3   9   5      228.72      159.52     48.28 o 
   4   9   5      388.57      408.59    101.38 o 
   5   9   5      426.70      329.68     59.09 o 
   6   9   5       39.54       35.69     47.94 o 
  -1  10   5     1587.05     1423.37     91.06 o 
   0  10   5      201.52      237.78     56.15 o 
   1  10   5     3719.08     3996.28    136.49 o 
   2  10   5       25.02        5.25     49.31 o 
   3  10   5     1097.35      969.63    210.49 o 
   4  10   5      595.16      587.82    114.89 o 
  -1 -10   6      724.90      825.27     80.08 o 
   0 -10   6       84.61      125.03     50.15 o 
   1 -10   6     1033.43     1043.98    142.87 o 
   2 -10   6      830.30      927.71    140.49 o 
   3 -10   6      133.09      112.30     47.06 o 
  -3  -9   6     2047.48     1879.41    154.73 o 
  -2  -9   6       74.39      144.01     60.61 o 
  -1  -9   6     1400.27     1394.38    128.81 o 
   0  -9   6      883.00     1077.61    156.62 o 
   1  -9   6      182.19      200.21     43.48 o 
   2  -9   6     1963.31     2020.33    125.73 o 
   3  -9   6     1297.31     1192.95     81.70 o 
   4  -9   6      179.59      112.54     77.14 o 
   5  -9   6      324.84      258.21     55.51 o 
  -4  -8   6      462.32      464.70     54.15 o 
  -3  -8   6     1598.26     1392.30     76.22 o 
  -2  -8   6       53.67       35.57     30.52 o 
  -1  -8   6     1519.79     1388.48     66.65 o 
   0  -8   6      568.10      519.78     64.00 o 
   1  -8   6     1707.40     1746.01    357.06 o 
   2  -8   6     2009.69     1877.93    188.43 o 
   3  -8   6     1327.53     1214.09    210.44 o 
   4  -8   6      237.80       99.16    121.76 o 
   5  -8   6       17.42      -20.63     34.84 o 
   6  -8   6     1376.32     1223.14    256.56 o 
  -5  -7   6      211.67      144.03     51.21 o 
  -4  -7   6      336.48      299.27     50.98 o 
  -3  -7   6     1259.81     1141.72     62.45 o 
  -2  -7   6        8.60        1.75     18.24 o 
  -1  -7   6     1015.41      911.48     41.51 o 
   0  -7   6      117.50       92.31     19.95 o 
   1  -7   6       52.17       72.23     37.02 o 
   2  -7   6      735.16      582.40    108.13 o 
   3  -7   6       54.60       47.44     41.12 o 
   4  -7   6      422.94      273.83    130.80 o 
   5  -7   6        8.97        8.91     35.27 o 
   6  -7   6       57.08       47.80     38.42 o 
   7  -7   6       69.67      102.72     46.52 o 
  -5  -6   6     1854.50     1675.47     82.93 o 
  -4  -6   6       48.07       61.10     40.26 o 
  -3  -6   6      455.68      506.64     50.19 o 
  -2  -6   6     1249.92     1039.84    121.08 o 
  -1  -6   6    11312.99    10538.21    515.22 o 
   0  -6   6        0.33      -17.27     14.44 o 
   1  -6   6       16.78       10.44     16.54 o 
   2  -6   6      228.41       61.61     92.06 o 
   3  -6   6     6724.45     4776.16   2201.38 o 
   5  -6   6      877.99      806.15     68.28 o 
   6  -6   6       46.88       85.09     36.62 o 
   7  -6   6      207.16      248.86     50.54 o 
   8  -6   6     1264.39     1248.26     86.44 o 
  -6  -5   6      287.90      298.73     56.96 o 
  -5  -5   6        2.06        3.74     37.50 o 
  -4  -5   6      118.35      118.53     40.05 o 
  -3  -5   6        8.92        0.58     17.50 o 
  -2  -5   6      221.86      202.16     24.22 o 
  -1  -5   6      557.84      586.80     44.81 o 
   0  -5   6       27.52        2.93     14.66 o 
   1  -5   6        1.29        1.18     11.93 o 
   2  -5   6      589.96      460.54    174.92 o 
   3  -5   6     1662.62     1316.36    242.15 o 
   4  -5   6      380.71      309.92     35.12 o 
   5  -5   6     1776.92     1549.37    118.99 o 
   6  -5   6        6.47       20.81     30.34 o 
   7  -5   6      141.01      150.16     43.19 o 
   8  -5   6     2291.94     2293.87    185.94 o 
  -6  -4   6     3498.50     3493.69    112.96 o 
  -5  -4   6     1055.95      937.49     85.80 o 
  -4  -4   6     2245.72     2327.35     85.34 o 
  -3  -4   6      301.46      300.05     25.25 o 
  -2  -4   6     1570.99     1556.82     42.11 o 
  -1  -4   6     8236.46     7992.72    296.37 o 
   0  -4   6     1012.24      965.35     66.69 o 
   1  -4   6     3336.01     3040.90    340.59 o 
   2  -4   6       20.06        9.57     18.04 o 
   3  -4   6     3844.84     3203.55     77.54 o 
   4  -4   6      108.61       91.03     25.97 o 
   5  -4   6     2055.21     1799.64     67.91 o 
   6  -4   6     1542.78     1490.98     67.65 o 
   7  -4   6      238.16      283.97     62.30 o 
   8  -4   6        0.77        5.37     38.16 o 
   9  -4   6        5.24       23.05     41.77 o 
  -7  -3   6       87.11       56.35     47.39 o 
  -6  -3   6       49.02       31.07     41.37 o 
  -5  -3   6      172.52      152.28     40.02 o 
  -4  -3   6     2157.94     2241.67     73.98 o 
  -3  -3   6       12.92       16.49     17.54 o 
  -2  -3   6       60.84       86.26     17.38 o 
  -1  -3   6     5779.78     5686.11    127.44 o 
   0  -3   6     2362.17     2291.91    115.53 o 
   1  -3   6     3440.74     3397.91    286.49 o 
   2  -3   6      617.71      532.81     34.38 o 
   3  -3   6     1728.91     1515.95     58.78 o 
   4  -3   6      242.05      307.90     60.83 o 
   5  -3   6     6763.03     6577.10    113.30 o 
   6  -3   6        2.52       16.02     24.26 o 
   7  -3   6        5.44       38.59     31.41 o 
   8  -3   6      814.44      903.76     67.04 o 
   9  -3   6      949.27     1131.70     78.33 o 
  -7  -2   6      229.35      210.76     53.16 o 
  -6  -2   6      877.52      817.24     63.29 o 
  -5  -2   6      366.21      312.13     68.15 o 
  -4  -2   6     7655.67     7553.87    247.04 o 
  -3  -2   6      699.22      719.81     34.32 o 
  -2  -2   6      939.27      859.56     60.12 o 
  -1  -2   6      283.20      342.48     48.44 o 
   0  -2   6     3181.59     3442.91     51.68 o 
   1  -2   6     3250.06     3255.24    214.43 o 
   2  -2   6     3128.17     3260.59    169.78 o 
   3  -2   6      548.21      619.48     90.81 o 
   4  -2   6     2843.79     3132.86     77.17 o 
   5  -2   6       51.90       70.50     12.95 o 
   6  -2   6      252.01      278.55     21.82 o 
   7  -2   6      363.89      392.80     26.73 o 
   8  -2   6     2241.12     2390.57     90.18 o 
   9  -2   6        1.86        9.26     37.86 o 
  -7  -1   6      637.24      603.85     60.57 o 
  -6  -1   6      302.38      320.17     72.42 o 
  -5  -1   6       50.34       40.70     24.18 o 
  -4  -1   6     3204.35     3590.53    126.70 o 
  -3  -1   6      595.39      573.81     53.92 o 
  -2  -1   6      624.16      688.00     70.68 o 
  -1  -1   6     2320.75     2362.19     73.05 o 
   0  -1   6     7291.58     7359.33    117.60 o 
   1  -1   6     6689.08     6945.42    225.69 o 
   2  -1   6     2403.05     1924.23    244.55 o 
   3  -1   6       39.54       47.41      9.33 o 
   4  -1   6      504.31      533.09     19.74 o 
   5  -1   6     7266.42     6802.57    217.53 o 
   6  -1   6      371.15      394.81     24.10 o 
   7  -1   6     1346.46     1300.95     70.90 o 
   8  -1   6     1099.08     1196.64     57.65 o 
   9  -1   6      413.46      552.32     80.33 o 
  -7   0   6       57.06       34.34     42.02 o 
  -6   0   6      286.91      240.12     43.42 o 
  -5   0   6     4240.87     4270.64    247.18 o 
  -4   0   6      333.99      403.93     29.84 o 
  -3   0   6      551.60      623.53     63.28 o 
  -2   0   6      345.98      399.81     26.09 o 
  -1   0   6    13891.84    13864.96     92.72 o 
   0   0   6     2800.55     3362.97    146.29 o 
   1   0   6     1501.75     1589.32    122.79 o 
   2   0   6     2926.76     2365.81    429.32 o 
   3   0   6     4092.01     4009.26     77.46 o 
   4   0   6     5343.29     5358.45    241.13 o 
   5   0   6     2706.75     2773.27     56.23 o 
   6   0   6       17.73       43.36     15.52 o 
   7   0   6      343.15      378.57     29.66 o 
   8   0   6     4006.17     4239.27     80.61 o 
   9   0   6      232.97      222.84     32.72 o 
  -7   1   6      795.30      808.32     84.03 o 
  -6   1   6        1.61      -13.43     26.66 o 
  -5   1   6       78.22       88.80     28.30 o 
  -4   1   6     2832.58     3122.67    277.97 o 
  -3   1   6      312.33      344.63     34.17 o 
  -2   1   6     3455.35     3529.91    368.94 o 
  -1   1   6      968.55     1110.11     40.23 o 
   0   1   6     2845.54     3278.64    173.08 o 
   1   1   6      880.49      943.01     64.00 o 
   2   1   6     1097.69      947.74    131.14 o 
   3   1   6     4774.09     4502.70    100.81 o 
   4   1   6     3282.69     3495.40     82.02 o 
   5   1   6       21.97       31.03     14.52 o 
   6   1   6      300.33      316.78     23.72 o 
   7   1   6     1191.86     1219.72     40.65 o 
   8   1   6     3145.43     3207.61     79.79 o 
   9   1   6       31.56       18.76     27.26 o 
  -7   2   6        9.66       33.39     47.40 o 
  -6   2   6     1283.57     1430.71     67.62 o 
  -5   2   6     2707.57     2591.02    159.44 o 
  -4   2   6     1800.30     1822.23    261.97 o 
  -3   2   6      687.28      662.47     44.06 o 
  -2   2   6        2.75       17.41     14.44 o 
  -1   2   6    12386.50    13159.21    119.27 o 
   0   2   6       33.10       69.02     13.45 o 
   1   2   6     6941.89     6540.42    207.52 o 
   2   2   6     2891.43     2695.77    294.49 o 
   3   2   6     1542.78     1500.50    102.47 o 
   4   2   6     1897.12     1986.91    109.16 o 
   5   2   6     2705.88     2829.57     77.44 o 
   6   2   6       33.04       36.10     17.73 o 
   7   2   6      488.27      564.63     33.95 o 
   8   2   6      149.23      164.42     32.58 o 
   9   2   6       25.43       24.66     29.83 o 
  -6   3   6      190.86      208.48     42.32 o 
  -5   3   6      938.72      799.49     56.49 o 
  -4   3   6       73.99       41.05     27.79 o 
  -3   3   6     2184.51     2074.88    123.35 o 
  -2   3   6      720.17      772.63     57.37 o 
  -1   3   6     3602.20     3831.40    258.80 o 
   0   3   6       98.22      113.51     16.78 o 
   1   3   6     8823.61     8545.24    288.95 o 
   2   3   6      473.00      519.90     71.38 o 
   3   3   6     2582.74     2453.91    222.26 o 
   4   3   6     1803.48     1855.29     96.79 o 
   5   3   6     9940.05    10224.07    324.51 o 
   6   3   6     3818.35     4120.02     72.93 o 
   7   3   6       52.72       99.75     31.29 o 
   8   3   6     2021.91     2119.00    123.58 o 
   9   3   6      414.62      468.56     48.79 o 
  -6   4   6      332.59      331.85     46.73 o 
  -5   4   6      642.41      586.54     62.43 o 
  -4   4   6     2471.99     2557.31    394.34 o 
  -3   4   6      739.07      581.30     94.58 o 
  -2   4   6      220.34      274.64     34.83 o 
  -1   4   6      432.18      429.48     39.04 o 
   0   4   6     1051.82     1118.20     52.12 o 
   1   4   6     2651.73     2197.31    146.41 o 
   2   4   6      178.45      156.06     28.35 o 
   3   4   6        3.73        5.18     14.41 o 
   4   4   6       22.87       49.59     17.49 o 
   5   4   6       78.11       89.41     20.66 o 
   6   4   6       36.10       34.86     19.93 o 
   7   4   6      158.49      159.98     35.04 o 
   8   4   6      191.48      232.37     42.46 o 
   9   4   6      152.37      189.86     41.31 o 
  -6   5   6        1.58       11.45     37.17 o 
  -5   5   6      201.73      157.22     38.02 o 
  -4   5   6     4985.42     4562.03    255.69 o 
  -3   5   6     2453.72     2252.35    106.11 o 
  -2   5   6      324.63      328.90     56.89 o 
  -1   5   6     2482.45     2398.22    202.13 o 
   0   5   6      421.32      478.65     42.14 o 
   1   5   6    17488.23    17403.67    663.49 o 
   2   5   6     1116.77      967.83     63.57 o 
   3   5   6      215.17      236.37     27.81 o 
   4   5   6       14.01       10.46     16.35 o 
   5   5   6     8741.35     8579.59    238.91 o 
   6   5   6      944.89      913.52     58.05 o 
   7   5   6     1197.68     1205.49     65.41 o 
   8   5   6       65.14       67.58     37.30 o 
   9   5   6     1079.65     1181.08     75.56 o 
  -5   6   6       37.50       32.00     36.61 o 
  -4   6   6      689.80      603.28     53.01 o 
  -3   6   6        4.49        9.44     31.99 o 
  -2   6   6      112.94       72.63     30.62 o 
  -1   6   6      128.02      121.16     58.18 o 
   0   6   6       82.04       78.34     30.77 o 
   1   6   6       22.85       31.48     31.17 o 
   2   6   6       95.51       70.67     18.66 o 
   3   6   6        3.40        4.32     17.52 o 
   4   6   6      819.85      767.19     38.93 o 
   5   6   6     2096.53     1998.08     58.21 o 
   6   6   6      253.62      254.64     41.39 o 
   7   6   6      772.78      725.98     57.79 o 
   8   6   6      368.19      370.88     49.85 o 
  -4   7   6     3091.16     2384.03     85.98 o 
  -3   7   6      222.11      143.05     44.07 o 
  -2   7   6     3718.42     3378.20     97.34 o 
  -1   7   6      158.91      194.29     42.10 o 
   0   7   6     2112.24     2201.05    102.57 o 
   1   7   6     2524.67     2915.81    199.33 o 
   2   7   6     2088.72     2266.76    297.84 o 
   3   7   6     1650.29     1472.68     78.07 o 
   4   7   6      160.23      131.26     25.30 o 
   5   7   6     1465.97     1252.01     49.95 o 
   6   7   6       99.68       98.27     38.19 o 
   7   7   6      935.43      837.61     66.39 o 
  -4   8   6      126.55      104.00     36.53 o 
  -3   8   6      353.14      293.78     47.46 o 
  -2   8   6      788.63      658.65     54.71 o 
  -1   8   6      604.70      575.52     54.92 o 
   0   8   6      219.33      224.02     49.39 o 
   1   8   6     2086.65     2316.71    100.65 o 
   2   8   6     2053.04     2055.28    114.90 o 
   3   8   6     1077.10      976.84     76.93 o 
   4   8   6      444.37      422.42    115.03 o 
   5   8   6      811.78      720.68     62.23 o 
   6   8   6        1.53       -4.71     39.45 o 
  -2   9   6     1330.73     1098.18     69.80 o 
  -1   9   6      596.69      526.58     58.64 o 
   0   9   6        7.82      -26.57     41.01 o 
   1   9   6      456.99      512.49     82.47 o 
   2   9   6     1378.72     1542.27    240.16 o 
   3   9   6      543.11      463.72     96.46 o 
   4   9   6      427.58      384.34    104.50 o 
   5   9   6      672.42      829.39    133.33 o 
   0  10   6      167.51      103.13     48.87 o 
   1  10   6      569.43      652.45    113.57 o 
   2  10   6     1150.32     1351.06    175.21 o 
   3  10   6      617.00      541.59     69.53 o 
  -2  -9   7       35.76       28.51     55.46 o 
  -1  -9   7       38.89       55.42     50.54 o 
   0  -9   7      877.75     1153.59    362.06 o 
   1  -9   7     2331.55     2366.59    283.21 o 
   2  -9   7      267.89      304.61     50.36 o 
   3  -9   7      108.68       69.94     42.44 o 
   4  -9   7      878.93      806.44    133.38 o 
  -3  -8   7       11.25       13.93     34.78 o 
  -2  -8   7      356.35      442.02     71.39 o 
  -1  -8   7     1007.86      923.05     53.10 o 
   0  -8   7      563.68      759.38    277.08 o 
   1  -8   7     2122.14     2198.00    242.04 o 
   2  -8   7      867.91      809.53     63.24 o 
   3  -8   7       43.64      -10.59     45.49 o 
   4  -8   7      225.06      111.75     91.65 o 
   6  -8   7      194.34      122.16     49.78 o 
  -4  -7   7      814.56      839.47     62.19 o 
  -3  -7   7      135.37      144.70     38.80 o 
  -2  -7   7        1.60        1.71     30.28 o 
  -1  -7   7     3134.56     2790.28    239.44 o 
   0  -7   7     1341.38     1165.51     65.80 o 
   1  -7   7        3.08       25.21     54.06 o 
   2  -7   7      262.49      211.93     60.31 o 
   3  -7   7     1638.86     1054.91    751.11 o 
   5  -7   7      157.63      165.15     41.09 o 
   6  -7   7      244.06      256.33     48.53 o 
   7  -7   7       10.60      -46.74     41.04 o 
  -5  -6   7      183.23      216.74     53.02 o 
  -4  -6   7     1878.33     1808.89     81.69 o 
  -3  -6   7        1.79       21.25     32.29 o 
  -2  -6   7     2351.71     2104.63    155.29 o 
  -1  -6   7      317.96      274.09     24.21 o 
   0  -6   7      470.72      492.42     86.79 o 
   1  -6   7      655.68      613.41     53.55 o 
   4  -6   7       79.33       54.04     30.39 o 
   5  -6   7      402.17      280.46     47.99 o 
   6  -6   7      188.75      202.58     44.11 o 
   7  -6   7      895.76      861.00     87.84 o 
   8  -6   7      788.12      769.99     69.87 o 
  -5  -5   7     2855.99     2728.69    152.80 o 
  -4  -5   7      309.28      296.54     48.93 o 
  -3  -5   7      361.83      341.39     43.10 o 
  -2  -5   7        0.08        4.75     17.39 o 
  -1  -5   7     5947.63     5796.75    310.24 o 
   0  -5   7       42.64       81.07     25.87 o 
   2  -5   7      157.83       96.77     25.78 o 
   3  -5   7      574.31      438.60     57.71 o 
   4  -5   7     2794.81     2349.11    184.84 o 
   5  -5   7     2126.32     1634.72     67.50 o 
   6  -5   7      354.43      361.68     45.69 o 
   7  -5   7      245.84      240.92     44.59 o 
   8  -5   7      929.77      990.09     77.00 o 
  -6  -4   7       66.87       61.99     48.49 o 
  -5  -4   7        7.40      -14.96     38.84 o 
  -4  -4   7       83.31       88.45     40.03 o 
  -3  -4   7      952.29      946.08     40.02 o 
  -2  -4   7     2027.54     2011.58     95.71 o 
  -1  -4   7      374.12      396.21     26.37 o 
   0  -4   7        2.62       12.09     13.36 o 
   1  -4   7     2923.12     2768.56    267.89 o 
   2  -4   7     1296.18     1123.94    102.35 o 
   3  -4   7     2469.92     2281.51    112.43 o 
   4  -4   7     1521.75     1549.48     60.92 o 
   5  -4   7     3331.69     3170.53    265.13 o 
   6  -4   7     1413.86     1347.00     84.88 o 
   7  -4   7       22.84       25.74     33.87 o 
   8  -4   7      628.34      704.73    102.83 o 
   9  -4   7      136.60      188.49     50.67 o 
  -6  -3   7       66.19       52.51     47.41 o 
  -5  -3   7     1182.15     1298.23     73.25 o 
  -4  -3   7     3544.14     3784.04    123.71 o 
  -3  -3   7     3318.41     3223.98     97.25 o 
  -2  -3   7      136.05      144.10     20.53 o 
  -1  -3   7     3248.07     3394.62    184.10 o 
   0  -3   7      167.60      190.81     18.87 o 
   1  -3   7     5955.85     5419.46    298.95 o 
   2  -3   7      118.63      105.69     24.16 o 
   3  -3   7        2.91       28.69     20.09 o 
   4  -3   7     1638.54     1670.42     97.34 o 
   5  -3   7     1579.75     1396.08    113.96 o 
   6  -3   7      230.99      230.44     35.92 o 
   7  -3   7      412.75      425.75     53.58 o 
   8  -3   7       19.48       11.80     35.33 o 
   9  -3   7       50.23       87.33     43.68 o 
  -6  -2   7        9.23       36.12     41.62 o 
  -5  -2   7       61.55       48.22     43.81 o 
  -4  -2   7     2166.44     2245.89     60.93 o 
  -3  -2   7      897.56      874.25     42.29 o 
  -2  -2   7     1415.69     1433.36     39.96 o 
  -1  -2   7      187.82      176.46     17.93 o 
   0  -2   7     1822.29     1849.75     86.55 o 
   1  -2   7    16482.24    16356.17    703.19 o 
   2  -2   7       59.38       66.91     14.01 o 
   3  -2   7      555.29      607.54    118.73 o 
   4  -2   7       13.64       32.31     20.43 o 
   5  -2   7     8739.13     8716.15    294.10 o 
   6  -2   7     2690.51     2707.25    238.73 o 
   7  -2   7      825.95      877.71     57.93 o 
   8  -2   7      323.76      329.92     43.80 o 
   9  -2   7      724.77      801.67     65.93 o 
  -6  -1   7       62.92       46.46     37.99 o 
  -5  -1   7        0.34       17.85     36.66 o 
  -4  -1   7     2203.22     2253.67    105.16 o 
  -3  -1   7      301.41      327.32     28.44 o 
  -2  -1   7     2469.44     2564.20     50.04 o 
  -1  -1   7      436.20      519.16     26.58 o 
   0  -1   7      704.65      807.64     68.21 o 
   1  -1   7      471.79      565.78     32.67 o 
   2  -1   7       45.74       53.29     23.95 o 
   3  -1   7       13.18       26.06      9.10 o 
   4  -1   7      487.48      495.01     21.13 o 
   5  -1   7      199.00      220.71     31.63 o 
   6  -1   7       42.47       34.77     13.90 o 
   7  -1   7      779.51      808.55     54.58 o 
   8  -1   7       88.29       64.72     30.37 o 
   9  -1   7        3.91       25.61     36.22 o 
  -6   0   7     1226.34     1044.94    121.84 o 
  -5   0   7       21.38       28.01     26.45 o 
  -4   0   7     4956.05     5215.87    348.14 o 
  -3   0   7      648.28      700.57     56.52 o 
  -2   0   7     5471.52     5765.69    187.11 o 
  -1   0   7      918.83      949.13     31.95 o 
   0   0   7     1341.57     1418.81     39.53 o 
   1   0   7     7096.55     7104.33    584.56 o 
   2   0   7     7359.82     7236.96    729.30 o 
   3   0   7     6267.80     6417.21     94.96 o 
   4   0   7      176.71      193.83     17.46 o 
   5   0   7     2975.08     2852.91    118.49 o 
   6   0   7       12.52       20.61     15.52 o 
   7   0   7     3712.62     3442.30    171.52 o 
   8   0   7      844.83      910.73     40.39 o 
   9   0   7      100.64      129.99     61.49 o 
  -6   1   7      125.01      165.87     50.89 o 
  -5   1   7      637.59      613.91     81.54 o 
  -4   1   7      139.16      156.00     35.15 o 
  -3   1   7      322.63      292.43     51.08 o 
  -2   1   7      448.65      519.56     37.13 o 
  -1   1   7      293.40      397.23     38.75 o 
   0   1   7      371.35      465.32     29.99 o 
   1   1   7     2715.51     2928.04     94.03 o 
   2   1   7      162.13      113.29     28.75 o 
   3   1   7     2929.47     2728.69     99.26 o 
   4   1   7     2149.00     2311.66     68.67 o 
   5   1   7     1454.82     1501.00     40.82 o 
   6   1   7      276.61      333.29     25.34 o 
   7   1   7     3862.09     4074.79     70.48 o 
   8   1   7        5.01        3.97     20.13 o 
   9   1   7      139.10      151.40     33.19 o 
  -6   2   7     1931.05     2120.80    114.95 o 
  -5   2   7       56.42       60.99     35.18 o 
  -4   2   7      418.42      510.29     46.15 o 
  -3   2   7      404.18      483.71     31.67 o 
  -2   2   7    10984.40    11750.50    721.50 o 
  -1   2   7      664.79      734.29     29.09 o 
   0   2   7       57.62       54.97     13.30 o 
   1   2   7      269.73      284.65     19.37 o 
   2   2   7     6546.96     5637.60    767.49 o 
   3   2   7     4490.75     3926.10    412.13 o 
   4   2   7      662.39      727.31     31.93 o 
   5   2   7      258.24      273.10     23.53 o 
   6   2   7     1102.18     1270.58     67.41 o 
   7   2   7      766.24      780.71     39.16 o 
   8   2   7      338.36      338.50     39.28 o 
   9   2   7       15.62       15.63     28.57 o 
  -6   3   7      153.98      127.78     44.30 o 
  -5   3   7     1017.82     1066.10     63.92 o 
  -4   3   7      447.24      469.10     45.29 o 
  -3   3   7      488.56      507.45     43.47 o 
  -2   3   7     2727.59     2717.58    228.67 o 
  -1   3   7      445.13      501.24     65.82 o 
   0   3   7     2327.70     2264.01    112.85 o 
   1   3   7     2617.50     2434.99    150.01 o 
   2   3   7     2789.51     2694.06    230.06 o 
   3   3   7     3544.91     3254.98    329.71 o 
   4   3   7     3619.69     3671.25    139.34 o 
   5   3   7       17.94       32.74     18.28 o 
   6   3   7       72.32       87.48     20.88 o 
   7   3   7     2695.33     2738.68     83.34 o 
   8   3   7       20.10       20.98     27.89 o 
   9   3   7      468.57      557.87     51.87 o 
  -6   4   7      275.52      306.12     49.25 o 
  -5   4   7      252.13      301.91     81.96 o 
  -4   4   7      469.92      498.96     50.59 o 
  -3   4   7     4084.70     3772.86    331.85 o 
  -2   4   7      906.19     1007.49     87.68 o 
  -1   4   7      261.48      297.97     38.33 o 
   0   4   7     1348.74     1427.10     61.32 o 
   1   4   7     5754.50     4930.21    468.80 o 
   2   4   7     2440.00     2261.45     85.14 o 
   3   4   7      528.98      484.79     55.52 o 
   4   4   7      326.45      324.02     26.26 o 
   5   4   7     3119.12     3230.43     67.25 o 
   6   4   7     3045.21     3238.77    232.28 o 
   7   4   7      960.40      892.94     57.28 o 
   8   4   7       11.37       43.43     33.32 o 
   9   4   7      145.23      160.50     42.71 o 
  -5   5   7      918.19      809.76     61.46 o 
  -4   5   7       66.15       62.51     33.99 o 
  -3   5   7      265.34      260.18     46.39 o 
  -2   5   7     2080.72     2116.89    115.81 o 
  -1   5   7      516.58      585.53     61.19 o 
   0   5   7     1684.93     1907.89     76.66 o 
   1   5   7      265.93      329.68     66.59 o 
   2   5   7     1279.88     1104.09     65.13 o 
   3   5   7       38.91       18.70     17.28 o 
   4   5   7     2451.87     2290.73     92.68 o 
   5   5   7     1049.19     1067.38     51.23 o 
   6   5   7      394.00      388.10     42.68 o 
   7   5   7        1.48       -9.47     32.47 o 
   8   5   7      365.08      364.16     45.11 o 
  -5   6   7      412.34      392.07     53.56 o 
  -4   6   7     1098.34     1030.44    170.51 o 
  -3   6   7     2392.99     2039.27    179.86 o 
  -2   6   7     2241.97     1998.03    298.18 o 
  -1   6   7     1361.89     1272.88     71.10 o 
   0   6   7      182.02      202.93     37.93 o 
   1   6   7     7211.94     8439.95    714.01 o 
   2   6   7       29.99       17.91     32.25 o 
   3   6   7     7525.50     6016.85     98.03 o 
   4   6   7      217.82      218.56     26.78 o 
   5   6   7      631.94      586.95     39.46 o 
   6   6   7     1154.35     1036.27    159.39 o 
   7   6   7     2013.36     1733.07    136.92 o 
   8   6   7       79.18      107.46     42.06 o 
  -4   7   7        2.22       35.04     35.36 o 
  -3   7   7        0.61        9.03     31.97 o 
  -2   7   7        1.17       -8.62     33.94 o 
  -1   7   7     1365.01     1101.90    164.93 o 
   0   7   7      338.60      318.07     47.78 o 
   1   7   7      386.15      514.16     56.83 o 
   2   7   7      244.39      269.35     47.50 o 
   3   7   7     1997.46     1785.29     90.85 o 
   4   7   7      398.12      328.24     31.24 o 
   5   7   7      665.30      561.60     71.21 o 
   6   7   7      283.28      246.27    105.09 o 
   7   7   7     3054.94     2594.84    326.81 o 
  -3   8   7      465.28      359.14     49.23 o 
  -2   8   7     3734.15     3216.93    101.59 o 
  -1   8   7      540.77      437.60     53.70 o 
   0   8   7      268.18      337.76     63.43 o 
   1   8   7      427.92      441.09    105.15 o 
   2   8   7      941.27      955.22     76.40 o 
   3   8   7     2586.48     2366.41    205.09 o 
   4   8   7       33.84      -16.60     35.20 o 
   5   8   7        2.51      -36.43     69.26 o 
   6   8   7      138.32       89.51     42.77 o 
  -1   9   7     1184.25     1094.22     79.90 o 
   0   9   7      321.72      318.53     54.50 o 
   1   9   7       44.40       36.40     44.92 o 
   2   9   7      553.62      631.96     95.13 o 
   3   9   7     4571.94     4368.99    786.91 o 
   4   9   7      475.24      348.12     83.29 o 
   5   9   7      262.10      230.99    101.25 o 
   0  -9   8      314.19      289.01     80.91 o 
   1  -9   8     1825.73     1717.07    120.20 o 
   2  -9   8       90.95       71.48     65.94 o 
   3  -9   8      126.87      106.01     45.12 o 
  -2  -8   8      828.31      900.96     92.02 o 
  -1  -8   8        4.78       13.30     29.29 o 
   0  -8   8       37.39      110.25     94.53 o 
   1  -8   8      787.79      696.77     89.22 o 
   2  -8   8       10.75      -18.54     32.43 o 
   3  -8   8      223.05      132.09     43.84 o 
   4  -8   8       64.65       -9.60     82.14 o 
   5  -8   8        0.02      -19.20     39.65 o 
  -3  -7   8     1039.92     1091.97     88.36 o 
  -2  -7   8     2050.31     2151.38    107.97 o 
  -1  -7   8      596.04      536.71     57.88 o 
   0  -7   8      505.10      548.69    181.51 o 
   1  -7   8     3643.74     3401.17    154.16 o 
   2  -7   8      960.03      718.71     58.75 o 
   4  -7   8       43.11      -19.63     48.84 o 
   5  -7   8      724.25      549.87    250.68 o 
   6  -7   8      370.45      297.23     51.16 o 
  -4  -6   8      110.19      118.61     42.63 o 
  -3  -6   8       73.41       66.50     35.03 o 
  -2  -6   8      398.64      390.48     33.29 o 
  -1  -6   8      153.45      180.06     77.83 o 
   0  -6   8      453.22      399.87    122.36 o 
   1  -6   8      517.51      458.80     41.76 o 
   2  -6   8        0.17      -28.50     23.49 o 
   3  -6   8       34.91       16.04     28.01 o 
   4  -6   8      628.22      501.58    126.02 o 
   5  -6   8      230.92      173.61     37.38 o 
   6  -6   8      191.17      196.97     43.28 o 
   7  -6   8     1145.64     1025.30     72.14 o 
  -5  -5   8       26.52       26.17     44.36 o 
  -4  -5   8      328.85      308.11     46.24 o 
  -3  -5   8        5.02       34.44     33.43 o 
  -2  -5   8     5814.51     5996.26    285.51 o 
  -1  -5   8     1199.06     1062.33     37.64 o 
   0  -5   8      231.64      220.73     21.45 o 
   1  -5   8      368.68      290.99     67.05 o 
   3  -5   8     3474.29     2686.77    350.06 o 
   4  -5   8      118.99      119.81     33.38 o 
   5  -5   8      140.01      147.61     36.39 o 
   6  -5   8      475.53      423.22     47.09 o 
   7  -5   8     1452.00     1295.01     82.72 o 
   8  -5   8      428.34      413.03     53.54 o 
  -5  -4   8       46.57       35.94     45.25 o 
  -4  -4   8       29.23       47.19     39.62 o 
  -3  -4   8     1213.60     1156.48     45.64 o 
  -2  -4   8     1086.92     1087.81     73.46 o 
  -1  -4   8       18.57       30.51     19.33 o 
   0  -4   8      930.40      879.70     92.05 o 
   1  -4   8     2878.84     2460.18    377.46 o 
   2  -4   8      450.48      395.27     38.10 o 
   3  -4   8     2207.55     1932.59     68.84 o 
   4  -4   8     1315.43     1215.99     60.88 o 
   5  -4   8       48.50       63.13     27.35 o 
   6  -4   8      211.27      281.14     39.00 o 
   7  -4   8     1942.14     1854.54     81.35 o 
   8  -4   8        1.50        2.64     37.07 o 
  -5  -3   8      179.80      210.79     51.41 o 
  -4  -3   8      357.54      389.03     48.64 o 
  -3  -3   8     2024.49     2006.92     92.44 o 
  -2  -3   8     4388.46     4629.48    106.97 o 
  -1  -3   8       85.09       87.76     17.87 o 
   0  -3   8     1303.74     1477.66     41.10 o 
   1  -3   8     3186.42     3042.75    141.84 o 
   2  -3   8     2210.97     2154.38     65.33 o 
   3  -3   8        4.55        4.23     19.73 o 
   4  -3   8       61.80       54.43     24.97 o 
   5  -3   8     2917.82     2723.60     83.31 o 
   6  -3   8     2894.52     2933.32    263.78 o 
   7  -3   8      474.79      507.11     72.29 o 
   8  -3   8      132.50      145.64     39.06 o 
   9  -3   8        4.95       19.28     38.44 o 
  -6  -2   8      682.88      588.61     62.24 o 
  -5  -2   8      719.86      698.78     60.40 o 
  -4  -2   8       15.61       17.00     23.15 o 
  -3  -2   8      915.16      866.22     39.24 o 
  -2  -2   8     1736.73     1854.05     48.01 o 
  -1  -2   8      690.21      638.70     34.69 o 
   0  -2   8     2651.86     2863.58    260.25 o 
   1  -2   8     1555.67     1519.40     59.12 o 
   2  -2   8      490.07      518.18     97.26 o 
   3  -2   8     1327.37     1359.80    135.70 o 
   4  -2   8     2979.70     2778.32     92.98 o 
   5  -2   8      782.65      832.30     49.03 o 
   6  -2   8       45.94       61.21     27.27 o 
   7  -2   8      600.83      615.26     95.92 o 
   8  -2   8       30.13       27.00     30.33 o 
   9  -2   8     1534.34     1675.74     88.70 o 
  -6  -1   8      156.23      110.46     49.77 o 
  -5  -1   8      922.20      853.48     75.11 o 
  -4  -1   8     1159.93     1212.13     54.22 o 
  -3  -1   8     3741.47     3705.06    102.55 o 
  -2  -1   8      760.24      771.24     35.28 o 
  -1  -1   8     1118.26     1066.78     42.55 o 
   0  -1   8       45.87       50.02     16.08 o 
   1  -1   8     8607.22     9164.73    468.86 o 
   2  -1   8       69.76       13.85     36.04 o 
   3  -1   8     7806.49     7922.74    364.97 o 
   4  -1   8        0.42       18.01     10.44 o 
   5  -1   8     1041.20     1059.33     52.33 o 
   6  -1   8     1651.94     1791.42     65.68 o 
   7  -1   8     3038.35     2971.92    191.20 o 
   8  -1   8     1088.26     1174.49     66.77 o 
   9  -1   8       67.81      143.78     48.12 o 
  -6   0   8      342.41      382.90     66.92 o 
  -5   0   8     1009.88     1110.35    121.49 o 
  -4   0   8       10.08        5.31     24.08 o 
  -3   0   8      280.16      329.36     28.83 o 
  -2   0   8      408.06      487.70     32.46 o 
  -1   0   8      475.32      587.54     60.67 o 
   0   0   8     3511.39     3918.85    183.09 o 
   1   0   8      136.79      138.06     20.62 o 
   2   0   8       58.66       47.46     31.07 o 
   3   0   8      206.23      200.94     19.30 o 
   4   0   8     1030.47      971.95     30.75 o 
   5   0   8      592.82      604.38     33.22 o 
   6   0   8       34.62       56.64     15.24 o 
   7   0   8     1429.76     1531.05     65.14 o 
   8   0   8      411.44      481.13     47.96 o 
   9   0   8       62.93      111.58     59.51 o 
  -6   1   8     2997.41     2844.57    125.78 o 
  -5   1   8      112.78      123.09     37.35 o 
  -4   1   8       39.35       60.44     29.06 o 
  -3   1   8      720.79      835.85     39.78 o 
  -2   1   8     7258.65     7731.33    395.11 o 
  -1   1   8     4219.72     4352.25     62.31 o 
   0   1   8      441.50      514.83     28.48 o 
   1   1   8     2428.88     2668.14     97.84 o 
   2   1   8      389.66      319.02     61.50 o 
   3   1   8     9295.44     7790.23    864.75 o 
   4   1   8      959.73      973.29     44.12 o 
   5   1   8       32.80       32.75     15.87 o 
   6   1   8      162.06      170.42     22.57 o 
   7   1   8     1738.35     1744.99     77.61 o 
   8   1   8      298.43      337.25     28.51 o 
   9   1   8      350.05      384.64     68.90 o 
  -5   2   8      629.35      675.26     57.43 o 
  -4   2   8       49.72       32.31     32.31 o 
  -3   2   8       43.20       39.70     27.88 o 
  -2   2   8      635.73      696.65     48.35 o 
  -1   2   8     1462.55     1504.61     38.74 o 
   0   2   8      553.70      525.55     27.03 o 
   1   2   8        7.59        8.37     12.32 o 
   2   2   8     1482.38     1410.48    122.82 o 
   3   2   8     6116.56     5733.13    196.33 o 
   4   2   8       73.07       74.10     17.43 o 
   5   2   8      976.27     1125.87     74.56 o 
   6   2   8        1.30       -7.54     17.37 o 
   7   2   8     5191.78     5253.23     83.50 o 
   8   2   8     1027.39     1117.83     58.14 o 
   9   2   8     1378.47     1377.61     63.00 o 
  -5   3   8      252.37      377.99     49.63 o 
  -4   3   8      496.73      537.28     49.83 o 
  -3   3   8       27.73       37.69     33.35 o 
  -2   3   8     3505.71     3779.26    219.19 o 
  -1   3   8      776.00      769.68     54.87 o 
   0   3   8     3107.05     3286.68     86.16 o 
   1   3   8      159.73      149.81     17.27 o 
   2   3   8     1173.19     1123.14     36.12 o 
   3   3   8     1479.81     1345.80    163.01 o 
   4   3   8      459.98      426.80     31.57 o 
   5   3   8      468.21      472.80     34.59 o 
   6   3   8      311.54      357.84     29.77 o 
   7   3   8       64.20       76.85     23.41 o 
   8   3   8       31.65       18.72     28.50 o 
   9   3   8       39.75       36.09     33.08 o 
  -5   4   8       41.52       66.88     42.99 o 
  -4   4   8     1206.16     1019.26    124.64 o 
  -3   4   8       51.34       47.09     33.04 o 
  -2   4   8     2889.69     2856.69    185.37 o 
  -1   4   8      383.45      340.26     41.37 o 
   0   4   8     5294.89     5521.15    177.46 o 
   1   4   8       47.63       60.61     27.78 o 
   2   4   8        5.99       -3.56     14.61 o 
   3   4   8     4720.30     4129.60    318.80 o 
   4   4   8     4714.63     4198.39    447.45 o 
   5   4   8     3922.82     3932.19    159.44 o 
   6   4   8       20.40       16.31     22.80 o 
   7   4   8      924.66      870.73     59.15 o 
   8   4   8       17.66       17.53     31.25 o 
  -4   5   8      298.86      333.32     47.10 o 
  -3   5   8      135.60      104.57     39.84 o 
  -2   5   8      362.71      344.77     63.88 o 
  -1   5   8      555.54      516.13     52.85 o 
   0   5   8       45.05       63.34     31.76 o 
   1   5   8      107.27      124.99     35.12 o 
   2   5   8       13.52      -14.02     28.24 o 
   3   5   8      141.12       87.47     22.76 o 
   4   5   8       97.84       86.01     21.29 o 
   5   5   8       68.10       62.71     22.67 o 
   6   5   8      896.29      927.03     50.99 o 
   7   5   8      498.48      403.15     63.16 o 
   8   5   8      207.38      246.69     43.24 o 
  -4   6   8     2096.57     1841.62    180.72 o 
  -3   6   8      410.85      362.18     53.76 o 
  -2   6   8      235.82      251.79     62.51 o 
  -1   6   8      152.88      196.63     41.69 o 
   0   6   8     7317.86     7356.56    141.25 o 
   1   6   8        6.95       -5.30     33.07 o 
   2   6   8      123.16      170.73     42.43 o 
   3   6   8      169.28      143.72     39.05 o 
   4   6   8     3578.17     2994.49     66.34 o 
   5   6   8     1060.95      916.94     46.09 o 
   6   6   8      205.29      209.92     40.38 o 
   7   6   8      165.75      141.10     38.66 o 
  -3   7   8       41.56       23.98     35.60 o 
  -2   7   8      200.80      208.88     44.75 o 
  -1   7   8     1420.58     1316.20    106.91 o 
   0   7   8      774.30      678.42     64.34 o 
   1   7   8      206.33      233.83     47.23 o 
   2   7   8      525.72      491.30     59.35 o 
   3   7   8     1756.73     1617.68     87.14 o 
   4   7   8      427.63      334.56     50.82 o 
   5   7   8     1311.26     1074.29    116.23 o 
   6   7   8      867.34      843.21     62.84 o 
   7   7   8        5.30      -13.95     35.35 o 
  -2   8   8      216.67      194.52     54.54 o 
  -1   8   8      977.88      865.90     64.54 o 
   0   8   8      445.41      516.15     63.33 o 
   1   8   8      338.71      384.61     74.09 o 
   2   8   8     1134.75     1280.61    234.39 o 
   3   8   8     1701.76     1663.60    145.03 o 
   4   8   8      612.09      476.42     61.59 o 
   5   8   8      238.31      176.32     91.27 o 
   6   8   8      157.80       37.87     90.36 o 
   0   9   8     1395.80     1553.26    121.20 o 
   1   9   8      272.72      256.95     55.21 o 
   2   9   8      572.50      657.62     84.32 o 
   3   9   8      435.29      396.85     67.69 o 
   4   9   8      204.75      126.96     50.29 o 
  -1  -8   9      599.66      564.33     54.67 o 
   0  -8   9      426.52      491.25    134.55 o 
   1  -8   9     1536.92     1278.70     73.22 o 
   2  -8   9       19.02       12.12     35.10 o 
   3  -8   9     1101.40      970.66    202.15 o 
   4  -8   9      154.35       20.96    139.68 o 
  -2  -7   9      688.35      768.09     84.40 o 
  -1  -7   9        0.34        7.49     34.31 o 
   0  -7   9     1441.39     1405.71    363.55 o 
   1  -7   9      496.15      410.67     66.98 o 
   2  -7   9      159.20       81.22     35.11 o 
   3  -7   9       13.35       13.76     39.15 o 
   4  -7   9      498.45      254.11    210.05 o 
   5  -7   9      297.50      155.67     94.70 o 
   6  -7   9      333.45      257.31     82.94 o 
  -3  -6   9      227.88      248.27     42.77 o 
  -2  -6   9     1778.68     1990.27    115.69 o 
  -1  -6   9     1898.45     1963.43    287.49 o 
   0  -6   9      189.15      221.32     86.23 o 
   1  -6   9      267.85      239.98     34.33 o 
   2  -6   9      350.51      228.37     67.96 o 
   4  -6   9        7.65       10.49     28.91 o 
   5  -6   9      109.93       68.25     33.71 o 
   6  -6   9      172.56      132.62     37.84 o 
   7  -6   9      994.41      843.44    167.16 o 
  -4  -5   9        3.98       15.05     37.11 o 
  -3  -5   9      400.83      486.73     48.22 o 
  -2  -5   9       29.90       34.71     22.72 o 
  -1  -5   9      383.96      372.08     45.27 o 
   0  -5   9      171.38      196.42     35.87 o 
   1  -5   9      258.79      195.18     38.61 o 
   2  -5   9      297.18      286.46     85.79 o 
   3  -5   9     1765.20     1542.76    214.10 o 
   4  -5   9        1.77        4.33     27.79 o 
   5  -5   9       30.57       36.90     29.72 o 
   6  -5   9        1.00       -0.51     30.46 o 
   7  -5   9     1461.79     1377.36     77.99 o 
  -4  -4   9     1085.57     1134.38    108.92 o 
  -3  -4   9       29.93       43.92     36.20 o 
  -2  -4   9     3703.60     3724.71    182.04 o 
  -1  -4   9     1649.85     1667.46     70.79 o 
   0  -4   9     2111.01     2164.80     87.55 o 
   1  -4   9       79.93       67.93     27.03 o 
   2  -4   9      232.17      226.96     32.23 o 
   3  -4   9     2931.65     2767.89     97.21 o 
   4  -4   9      217.45      205.57     36.45 o 
   5  -4   9      742.84      704.93     52.41 o 
   6  -4   9      118.37      109.39     32.39 o 
   7  -4   9      370.41      307.01     46.91 o 
   8  -4   9       38.53       61.99     36.05 o 
  -5  -3   9        2.80       40.80     41.72 o 
  -4  -3   9      339.17      350.32     46.63 o 
  -3  -3   9       53.85       74.86     24.79 o 
  -2  -3   9      437.31      484.08     34.06 o 
  -1  -3   9       24.14       54.60     26.95 o 
   0  -3   9     5074.29     5213.60    233.44 o 
   1  -3   9      678.72      633.86     32.18 o 
   2  -3   9      117.27      118.49     26.95 o 
   3  -3   9     3580.68     3309.58     82.71 o 
   4  -3   9     1835.88     1722.70    166.11 o 
   5  -3   9     3661.45     3736.67    230.85 o 
   6  -3   9        2.03       -5.36     25.02 o 
   7  -3   9      483.70      575.01     54.58 o 
   8  -3   9       74.97      127.08     48.11 o 
  -5  -2   9     1355.11     1285.34    138.31 o 
  -4  -2   9     1361.04     1437.83     67.42 o 
  -3  -2   9       28.51       32.37     22.86 o 
  -2  -2   9      459.18      538.93     40.88 o 
  -1  -2   9      361.32      331.79     50.81 o 
   0  -2   9     4759.35     5145.06    165.34 o 
   1  -2   9       10.52       22.38     15.58 o 
   2  -2   9      236.05      241.41     65.14 o 
   3  -2   9       56.95       69.28     25.83 o 
   4  -2   9      187.51      227.18     31.66 o 
   5  -2   9      126.79      102.52     26.60 o 
   6  -2   9      405.88      449.07     42.80 o 
   7  -2   9      102.82      123.85     33.72 o 
   8  -2   9       21.94       47.54     34.02 o 
   9  -2   9      470.58      512.81     56.20 o 
  -5  -1   9      474.63      460.86     51.93 o 
  -4  -1   9     2673.30     2723.15     93.36 o 
  -3  -1   9      573.18      627.52     37.11 o 
  -2  -1   9      203.65      244.41     26.16 o 
  -1  -1   9      112.47      144.51     23.25 o 
   0  -1   9     7094.18     7607.90    381.28 o 
   1  -1   9     1402.43     1397.06     84.83 o 
   2  -1   9     1334.75     1080.18    376.47 o 
   3  -1   9       59.93       45.19     15.38 o 
   4  -1   9     5123.20     5088.93    298.39 o 
   5  -1   9     3897.83     3904.61    179.17 o 
   6  -1   9      513.13      525.08     67.97 o 
   7  -1   9      316.77      333.44     41.26 o 
   8  -1   9      404.58      435.38     48.90 o 
   9  -1   9     1411.79     1423.29     75.29 o 
  -5   0   9     1890.94     2008.39    114.70 o 
  -4   0   9      146.90      198.25     36.20 o 
  -3   0   9       41.47       48.78     23.24 o 
  -2   0   9       51.47       69.65     21.97 o 
  -1   0   9     2485.08     2690.11    102.19 o 
   0   0   9       91.35      123.79     20.79 o 
   1   0   9       19.76       30.39     16.46 o 
   2   0   9      354.49      307.91     66.72 o 
   3   0   9     3580.66     3505.49     73.90 o 
   4   0   9       65.24      116.94     17.62 o 
   5   0   9     1795.44     1688.02     40.74 o 
   6   0   9     1442.41     1481.64     62.92 o 
   7   0   9      107.75      121.61     31.94 o 
   8   0   9      310.26      402.80     45.63 o 
   9   0   9     1076.06     1156.48    102.07 o 
  -5   1   9      634.52      687.20     57.60 o 
  -4   1   9     1075.57     1274.03     65.80 o 
  -3   1   9     2386.95     2632.89     93.99 o 
  -2   1   9      776.25      893.85     66.06 o 
  -1   1   9      824.66      895.26     36.78 o 
   0   1   9     4191.70     4999.47     84.00 o 
   1   1   9      443.55      481.33     29.09 o 
   2   1   9     3496.45     3232.65    221.94 o 
   3   1   9     2060.50     1572.21    361.03 o 
   4   1   9     1531.50     1571.71     52.47 o 
   5   1   9      107.41      128.37     43.55 o 
   6   1   9      647.49      721.40     35.29 o 
   7   1   9     1588.61     1617.37     65.47 o 
   8   1   9      635.74      718.97     73.42 o 
   9   1   9       30.61       -5.02     44.71 o 
  -5   2   9      258.97      247.30     47.89 o 
  -4   2   9      938.14      923.76     62.94 o 
  -3   2   9      259.16      322.50     40.03 o 
  -2   2   9      337.77      384.57     42.12 o 
  -1   2   9     1612.32     1721.62     68.95 o 
   0   2   9     1998.35     1961.13    126.37 o 
   1   2   9       53.32       31.69     14.98 o 
   2   2   9     1927.95     1863.45     68.10 o 
   3   2   9     2367.63     1994.08    495.86 o 
   4   2   9       34.08       40.93     17.91 o 
   5   2   9     1813.24     1868.22    113.59 o 
   6   2   9     2464.65     2630.44     75.56 o 
   7   2   9      164.61      177.48     26.05 o 
   8   2   9      103.50      117.06     25.53 o 
   9   2   9      170.65      187.78     56.83 o 
  -4   3   9      246.30      222.58     44.93 o 
  -3   3   9     2507.59     2516.22    239.21 o 
  -2   3   9      746.41      816.42     56.50 o 
  -1   3   9     1536.66     1306.37     63.73 o 
   0   3   9      595.56      541.33     46.05 o 
   1   3   9     4526.61     4202.55    341.60 o 
   2   3   9     1302.65     1212.76     67.32 o 
   3   3   9     2182.10     1765.32    338.30 o 
   4   3   9       11.02       20.90     17.99 o 
   5   3   9     4369.50     4245.77    108.91 o 
   6   3   9      114.84      121.96     29.35 o 
   7   3   9      508.69      527.06     36.45 o 
   8   3   9      375.98      415.19     44.03 o 
   9   3   9     1943.95     2173.20     84.87 o 
  -4   4   9     1379.47     1567.18    148.64 o 
  -3   4   9      573.70      580.81     73.85 o 
  -2   4   9       14.11        8.95     36.54 o 
  -1   4   9     1058.71     1101.66     65.79 o 
   0   4   9     1089.63     1237.78     93.78 o 
   1   4   9        5.41       46.76     32.11 o 
   2   4   9     1340.21     1548.39    193.42 o 
   3   4   9        5.84       -7.87     19.07 o 
   4   4   9       21.76       26.70     19.70 o 
   5   4   9        1.63        7.11     20.43 o 
   6   4   9      822.37      890.73     47.00 o 
   7   4   9      125.92      114.23     26.75 o 
   8   4   9       35.49       62.42     33.68 o 
  -4   5   9     2529.05     2344.11    256.28 o 
  -3   5   9      455.40      432.51     65.21 o 
  -2   5   9       25.29       45.03     36.42 o 
  -1   5   9      126.82       66.57     33.85 o 
   0   5   9     6387.50     6945.22    140.66 o 
   1   5   9     3354.96     3595.85    170.53 o 
   2   5   9      360.28      399.13     76.16 o 
   3   5   9     1049.55      954.37     67.89 o 
   4   5   9      304.80      241.60     41.78 o 
   5   5   9     7981.38     6742.50    719.92 o 
   6   5   9      414.50      402.07     36.36 o 
   7   5   9      207.68      196.34     40.16 o 
   8   5   9       50.86       62.70     35.97 o 
  -3   6   9       52.73       47.84     38.49 o 
  -2   6   9       71.25       28.16     33.77 o 
  -1   6   9      113.04      116.46     39.08 o 
   0   6   9        0.37       14.50     35.41 o 
   1   6   9      445.61      483.10     56.28 o 
   2   6   9      180.61      209.29     45.77 o 
   3   6   9       43.73       14.36     34.00 o 
   4   6   9      644.56      480.13     55.51 o 
   5   6   9      597.40      519.46     38.72 o 
   6   6   9       12.69       27.27     25.55 o 
   7   6   9      159.29      165.85     67.52 o 
  -2   7   9     1276.11     1164.88     87.78 o 
  -1   7   9       12.81       10.70     36.10 o 
   0   7   9     3223.39     3274.70    142.71 o 
   1   7   9      199.50      192.40     50.18 o 
   2   7   9     3015.87     3362.15    462.44 o 
   3   7   9      102.76       50.84     44.19 o 
   4   7   9      548.02      392.12     58.05 o 
   5   7   9      965.01      709.29     68.95 o 
   6   7   9      388.17      247.89     92.41 o 
  -1   8   9       10.22       19.18     38.51 o 
   0   8   9      404.62      457.08    100.17 o 
   1   8   9      332.03      356.29     57.11 o 
   2   8   9     1988.70     2428.66    397.59 o 
   3   8   9       17.33        4.16     43.51 o 
   4   8   9       11.04      -22.76     39.98 o 
   5   8   9      967.45      636.31    126.49 o 
   1  -8  10      313.47      232.13     37.01 o 
   2  -8  10      250.67      235.56     41.82 o 
   3  -8  10      143.18       88.50     65.68 o 
  -1  -7  10      406.36      475.17    200.86 o 
   0  -7  10      353.97      360.50     42.95 o 
   1  -7  10       49.00       31.68     30.09 o 
   2  -7  10       20.80       17.05     31.80 o 
   3  -7  10      925.91      751.34    277.37 o 
   4  -7  10       70.42       13.52     72.76 o 
   5  -7  10       63.47       16.54     77.30 o 
  -2  -6  10      397.91      468.36     74.69 o 
  -1  -6  10        5.97       11.63     23.86 o 
   0  -6  10     1930.79     1860.39    144.12 o 
   1  -6  10       16.73        8.00     28.28 o 
   3  -6  10       38.48        9.30     29.94 o 
   4  -6  10      371.34      335.02     55.66 o 
   5  -6  10      180.63      148.02     38.73 o 
   6  -6  10      794.91      562.70     53.60 o 
  -3  -5  10      119.81      142.42     39.64 o 
  -2  -5  10      185.42      187.87     34.57 o 
  -1  -5  10     1731.62     1414.89     62.05 o 
   0  -5  10      708.79      597.70     60.66 o 
   1  -5  10      123.71       82.77     29.93 o 
   2  -5  10      424.00      365.62     39.72 o 
   3  -5  10     1427.52     1254.36     95.85 o 
   4  -5  10        0.03        1.48     25.81 o 
   5  -5  10     1336.80     1129.48     66.92 o 
   6  -5  10      375.57      337.15     45.99 o 
   7  -5  10      108.10      122.85     39.45 o 
  -3  -4  10     1104.54     1180.90     75.14 o 
  -2  -4  10      840.58      906.86     46.61 o 
  -1  -4  10      116.65       77.77     28.39 o 
   0  -4  10       17.72        8.32     26.49 o 
   1  -4  10     1595.06     1460.64     62.27 o 
   2  -4  10     1908.17     1701.61     67.01 o 
   3  -4  10      501.49      452.82     43.86 o 
   4  -4  10       21.43       27.26     27.75 o 
   5  -4  10     1555.52     1486.21     67.68 o 
   6  -4  10      472.63      448.16     46.42 o 
   7  -4  10      775.40      749.99     88.35 o 
   8  -4  10      258.00      299.31     48.50 o 
  -4  -3  10     1852.72     1799.65     75.53 o 
  -3  -3  10      190.08      221.44     29.87 o 
  -2  -3  10       39.42       47.81     22.79 o 
  -1  -3  10     1449.96     1426.95     49.13 o 
   0  -3  10     1370.06     1428.39     81.40 o 
   1  -3  10     1349.78     1205.94     56.62 o 
   2  -3  10     1391.81     1297.37    136.07 o 
   3  -3  10      854.36      833.07     52.78 o 
   4  -3  10       53.48       57.05     25.82 o 
   5  -3  10      540.42      471.01     70.74 o 
   6  -3  10      423.20      509.17     52.69 o 
   7  -3  10      159.03      164.87     45.21 o 
   8  -3  10      394.22      401.81     51.40 o 
  -4  -2  10     1335.98     1218.48     65.81 o 
  -3  -2  10      948.80      932.92     44.99 o 
  -2  -2  10        2.18       26.38     22.63 o 
  -1  -2  10       85.21       82.16     24.04 o 
   0  -2  10     3085.31     3223.84     88.94 o 
   1  -2  10     1263.59     1275.25     51.36 o 
   2  -2  10      592.01      618.56     70.21 o 
   3  -2  10      161.71      181.00     32.38 o 
   4  -2  10      661.67      699.85     46.65 o 
   5  -2  10     6106.24     5811.67    345.62 o 
   6  -2  10       42.97       66.90     29.79 o 
   7  -2  10      269.47      308.52     65.97 o 
   8  -2  10       15.05       57.52     34.10 o 
  -4  -1  10      825.30      913.37     46.93 o 
  -3  -1  10      501.70      570.85     39.11 o 
  -2  -1  10       41.70       51.41     28.99 o 
  -1  -1  10      579.71      693.74     44.05 o 
   0  -1  10      160.59      171.60     24.42 o 
   1  -1  10        3.25       -0.98     18.55 o 
   2  -1  10     1003.01      836.27    228.74 o 
   3  -1  10      857.48      897.51     48.03 o 
   4  -1  10      154.19      132.58     58.10 o 
   5  -1  10       37.82       35.99     24.55 o 
   6  -1  10        0.73       -6.45     24.99 o 
   7  -1  10       52.12       52.89     32.21 o 
   8  -1  10       17.90       37.11     31.33 o 
  -4   0  10     2675.93     3083.67     95.26 o 
  -3   0  10      171.51      203.03     37.00 o 
  -2   0  10     2508.26     3059.48    420.27 o 
  -1   0  10        0.25       15.47     20.28 o 
   0   0  10     4715.71     5049.21    140.14 o 
   1   0  10      928.92      976.52     48.37 o 
   2   0  10     4143.67     3698.37    338.35 o 
   3   0  10      304.69      243.18     49.69 o 
   4   0  10       93.69      101.68     24.26 o 
   5   0  10     2099.48     1979.60     65.76 o 
   6   0  10     1435.36     1512.68     63.94 o 
   7   0  10     1385.01     1500.19     68.43 o 
   8   0  10        1.09        5.99     32.21 o 
  -4   1  10       24.26       55.77     41.89 o 
  -3   1  10      357.23      431.79     49.16 o 
  -2   1  10      203.23      229.42     40.10 o 
  -1   1  10       29.70       52.78     22.09 o 
   0   1  10        9.47       16.37     18.57 o 
   1   1  10      115.08      118.53     20.19 o 
   2   1  10     2108.48     1920.57     85.16 o 
   3   1  10      324.21      252.87     72.04 o 
   4   1  10       29.62       59.69     23.19 o 
   5   1  10      817.71      831.69     37.35 o 
   6   1  10      641.69      679.00     47.84 o 
   7   1  10     2180.05     2179.42     80.91 o 
   8   1  10      101.86       98.61     35.09 o 
  -4   2  10      376.51      414.30     50.31 o 
  -3   2  10     1804.70     2138.43     85.24 o 
  -2   2  10     2886.54     3104.55     91.62 o 
  -1   2  10      215.77      231.48     40.26 o 
   0   2  10      209.22      276.41     38.21 o 
   1   2  10      110.35      135.20     20.02 o 
   2   2  10     5931.32     5708.70    305.24 o 
   3   2  10      261.22      191.81     79.95 o 
   4   2  10        1.92       17.45     17.05 o 
   5   2  10       60.81       73.37     21.82 o 
   6   2  10      917.79      997.71     64.45 o 
   7   2  10      509.75      490.47     44.85 o 
   8   2  10       87.28       82.89     34.37 o 
  -4   3  10      230.74      238.55     49.83 o 
  -3   3  10       69.66       92.22     42.40 o 
  -2   3  10     1689.57     1618.80     82.35 o 
  -1   3  10      668.02      680.02     57.10 o 
   0   3  10       57.69       78.91     33.01 o 
   1   3  10        3.27       36.93     33.03 o 
   2   3  10     4218.83     4281.69    492.55 o 
   3   3  10       90.52       62.33     32.50 o 
   4   3  10     2110.55     1813.77    381.12 o 
   5   3  10      188.03      169.88     26.28 o 
   6   3  10     2108.27     2092.84    179.52 o 
   7   3  10     1685.58     1751.50     58.28 o 
   8   3  10      911.03      947.50     56.69 o 
  -3   4  10     1681.66     1784.42    112.18 o 
  -2   4  10      147.89      196.76     42.81 o 
  -1   4  10      270.92      358.79     52.12 o 
   0   4  10      153.56      212.49     57.76 o 
   1   4  10     1908.40     1939.97     81.88 o 
   2   4  10        9.44        2.22     31.01 o 
   3   4  10      371.43      315.63    111.92 o 
   4   4  10      267.77      186.86     70.80 o 
   5   4  10      756.23      683.46    115.54 o 
   6   4  10      302.48      325.55     33.08 o 
   7   4  10      360.69      352.03     41.54 o 
   8   4  10      207.61      236.95     41.64 o 
  -3   5  10      582.36      679.89     64.81 o 
  -2   5  10     1086.99     1171.61    148.08 o 
  -1   5  10     2318.95     2292.34    104.79 o 
   0   5  10      314.74      363.38     48.68 o 
   1   5  10        4.24        1.13     34.37 o 
   2   5  10     2207.01     2599.42    323.79 o 
   3   5  10      685.21      667.48    142.45 o 
   4   5  10     2248.77     1680.02    417.38 o 
   5   5  10      732.13      652.23    140.45 o 
   6   5  10      271.39      260.65     33.00 o 
   7   5  10       21.60        3.20     31.52 o 
  -2   6  10      755.79      632.47    122.30 o 
  -1   6  10      197.29      289.64     71.28 o 
   0   6  10      193.12      269.63     46.23 o 
   1   6  10     1430.97     1710.50    255.78 o 
   2   6  10     1441.42     1705.69    275.31 o 
   3   6  10      303.16      287.77     65.87 o 
   4   6  10      239.19      125.66     45.58 o 
   5   6  10     1208.39      895.97    299.40 o 
   6   6  10       14.43       24.89     34.49 o 
  -1   7  10      966.11      935.56     71.16 o 
   0   7  10      167.88      186.00     50.89 o 
   1   7  10        0.52       16.97     41.83 o 
   2   7  10      243.55      225.26     60.52 o 
   3   7  10     1930.40     1999.27    356.67 o 
   4   7  10      609.94      583.95     66.08 o 
   5   7  10      239.28       82.55    104.01 o 
   2   8  10     1491.24     1757.38    160.75 o 
   3   8  10        1.33      -23.17     42.83 o 
   1  -7  11      539.41      503.47     49.21 o 
   2  -7  11     1692.70     1465.63    263.68 o 
   3  -7  11      553.29      362.67    105.70 o 
  -1  -6  11      114.70      145.45     34.58 o 
   0  -6  11        2.53        5.49     29.05 o 
   1  -6  11       22.63       -6.36     30.58 o 
   2  -6  11        6.37       12.71     31.66 o 
   3  -6  11      122.15       63.23     32.78 o 
   4  -6  11        0.83      -30.93     28.60 o 
   5  -6  11      205.75      180.91     39.69 o 
  -1  -5  11       33.89       39.93     29.95 o 
   0  -5  11      164.02      131.62     31.76 o 
   1  -5  11        2.23      -13.78     29.10 o 
   2  -5  11     3094.81     2681.85     84.52 o 
   3  -5  11      626.74      545.80     50.66 o 
   4  -5  11      210.00      204.09     38.77 o 
   5  -5  11       77.07       85.91     32.59 o 
   6  -5  11      387.67      366.02     48.48 o 
  -2  -4  11      294.49      226.47     35.51 o 
  -1  -4  11        2.00      -10.25     29.35 o 
   0  -4  11      106.48       81.98     30.76 o 
   1  -4  11        4.45       25.71     30.19 o 
   2  -4  11     2702.69     2639.35     86.13 o 
   3  -4  11      127.19       99.22     29.31 o 
   4  -4  11      690.72      691.10     51.36 o 
   5  -4  11      228.60      239.23     39.21 o 
   6  -4  11      780.01      658.94    138.17 o 
   7  -4  11     1277.22     1291.12     75.49 o 
  -3  -3  11     1782.35     1896.25     75.24 o 
  -2  -3  11      731.10      754.72     42.55 o 
  -1  -3  11      366.21      347.49     41.49 o 
   0  -3  11      614.41      603.56     47.62 o 
   1  -3  11     1500.59     1457.92    126.68 o 
   2  -3  11     1871.76     1830.84    175.18 o 
   3  -3  11      111.77      122.14     31.26 o 
   4  -3  11      256.42      345.40     48.34 o 
   5  -3  11      664.09      750.42     79.65 o 
   6  -3  11      154.24      185.81     39.56 o 
   7  -3  11       10.36       12.97     30.83 o 
  -3  -2  11       28.73       55.22     28.25 o 
  -2  -2  11     1284.11     1476.70     56.67 o 
  -1  -2  11     1717.20     1863.63     55.84 o 
   0  -2  11      424.42      431.21     36.30 o 
   1  -2  11       20.51       15.96     27.56 o 
   2  -2  11     1412.40     1507.95    182.68 o 
   3  -2  11      165.62      136.07     36.63 o 
   4  -2  11     3883.79     3816.58    230.99 o 
   5  -2  11       22.05       14.21     28.42 o 
   6  -2  11      291.12      310.33     41.06 o 
   7  -2  11      228.86      256.97     41.14 o 
   8  -2  11     1060.94     1128.35     72.18 o 
  -3  -1  11      914.57      942.88     60.30 o 
  -2  -1  11      317.32      297.56     33.24 o 
  -1  -1  11      738.79      791.99     49.84 o 
   0  -1  11      342.21      416.50     33.99 o 
   1  -1  11     2063.58     2052.82     99.52 o 
   2  -1  11      686.04      770.14     72.30 o 
   3  -1  11      458.96      479.10     46.80 o 
   4  -1  11       27.84       60.19     25.76 o 
   5  -1  11     1902.37     1863.32     69.14 o 
   6  -1  11       16.23        7.90     26.88 o 
   7  -1  11     1563.82     1617.28     74.71 o 
   8  -1  11      216.61      233.30     43.11 o 
  -3   0  11       84.79      121.14     40.57 o 
  -2   0  11       90.30      129.44     37.90 o 
  -1   0  11     3194.47     3528.51     90.62 o 
   0   0  11      684.63      809.00     48.72 o 
   1   0  11      133.19      136.36     22.05 o 
   2   0  11        5.16       19.07     18.51 o 
   3   0  11     1136.06     1131.71     57.19 o 
   4   0  11     2414.20     2323.37     69.72 o 
   5   0  11       41.61       51.65     26.78 o 
   6   0  11      175.45      196.90     34.55 o 
   7   0  11      386.81      513.51     45.87 o 
   8   0  11      505.39      627.79     56.90 o 
  -3   1  11        1.37       10.13     34.92 o 
  -2   1  11     2928.77     2942.62     90.75 o 
  -1   1  11        1.69       36.83     34.05 o 
   0   1  11       18.54       35.42     31.67 o 
   1   1  11      711.55      707.66     37.06 o 
   2   1  11     2349.66     2303.74     60.77 o 
   3   1  11      966.97      691.63    208.89 o 
   4   1  11     1072.23     1019.63     53.37 o 
   5   1  11      697.88      756.71     81.73 o 
   6   1  11       28.45       27.42     27.49 o 
   7   1  11     1077.08     1139.56     86.55 o 
   8   1  11      538.71      612.44     53.94 o 
  -3   2  11      161.65      169.05     43.11 o 
  -2   2  11      654.00      621.24     56.40 o 
  -1   2  11     1347.96     1425.34    140.15 o 
   0   2  11      101.27      112.54     36.88 o 
   1   2  11       29.28       59.81     32.24 o 
   2   2  11     1897.48     1791.91    122.93 o 
   3   2  11     2248.94     1774.33    496.94 o 
   4   2  11      154.83      144.79     23.45 o 
   5   2  11       59.08       66.47     22.82 o 
   6   2  11      701.37      723.09     83.37 o 
   7   2  11     2227.60     2326.53     80.29 o 
   8   2  11       18.37       32.98     31.53 o 
  -3   3  11        6.89       37.49     43.18 o 
  -2   3  11     1978.58     2122.99    115.58 o 
  -1   3  11      422.55      567.82     60.51 o 
   0   3  11      270.08      349.04     45.98 o 
   1   3  11      610.10      744.71     82.78 o 
   2   3  11      780.81      996.54    132.07 o 
   3   3  11      234.64      166.20     84.61 o 
   4   3  11      942.86      844.64    217.27 o 
   5   3  11        2.85       16.16     21.56 o 
   6   3  11       65.11       68.22     27.46 o 
   7   3  11       24.18       33.57     28.62 o 
  -2   4  11     1335.36     1189.91     76.09 o 
  -1   4  11       88.75      114.58     39.00 o 
   0   4  11     2598.79     2883.76    201.53 o 
   1   4  11       37.59       42.99     36.70 o 
   2   4  11     2441.84     2819.18    454.51 o 
   3   4  11      427.99      352.18     45.30 o 
   4   4  11     2909.29     2246.04   1314.51 o 
   5   4  11        8.62       17.65     21.33 o 
   6   4  11        5.30       26.19     25.45 o 
   7   4  11     1567.38     1449.13     73.45 o 
  -1   5  11      150.44      128.80     42.69 o 
   0   5  11        0.27        4.44     38.58 o 
   1   5  11       22.74       22.42     38.45 o 
   2   5  11      108.18      123.44     47.55 o 
   3   5  11       48.52      -13.14     37.97 o 
   4   5  11      405.73      262.66    153.18 o 
   5   5  11       75.82       10.24     53.79 o 
   6   5  11       54.04       41.03     38.17 o 
   0   6  11     2699.40     2820.95    106.53 o 
   1   6  11      335.17      520.67     73.21 o 
   2   6  11       81.59       66.71     41.69 o 
   3   6  11      115.00      138.15     49.39 o 
   4   6  11     3818.04     3464.28    128.95 o 
   5   6  11       16.23       -8.53     48.06 o 
   1   7  11       39.84       57.44     46.46 o 
   2   7  11       10.72        0.56     42.67 o 
   3   7  11      203.28      272.95     57.33 o 
   4   7  11     1198.55     1071.46     88.67 o 
   2  -6  12      767.03      703.72     99.17 o 
   3  -6  12      422.56      316.71     67.33 o 
   0  -5  12        6.90        9.25     29.43 o 
   1  -5  12      516.60      536.10     52.19 o 
   2  -5  12      361.22      407.28     47.82 o 
   3  -5  12      527.71      495.71     49.57 o 
   4  -5  12       45.87       35.13     31.74 o 
   5  -5  12      189.11      183.60     42.63 o 
  -1  -4  12      205.35      241.49     39.55 o 
   0  -4  12      704.36      733.48     54.71 o 
   1  -4  12      384.82      448.47     47.07 o 
   2  -4  12      859.29      861.77    101.03 o 
   3  -4  12      850.74      763.05     57.86 o 
   4  -4  12      777.76      762.56     56.45 o 
   5  -4  12       11.77       26.87     32.25 o 
   6  -4  12       58.59       54.66     35.67 o 
  -1  -3  12        0.14       27.17     35.79 o 
   0  -3  12      960.11      981.77     60.46 o 
   1  -3  12      173.81      172.10     86.88 o 
   2  -3  12      491.14      547.79     50.04 o 
   3  -3  12       15.37       15.72     31.35 o 
   4  -3  12     2524.81     2655.58    302.76 o 
   5  -3  12      428.74      404.69     46.63 o 
   6  -3  12       59.29       87.99     34.59 o 
   7  -3  12      837.43      849.05     64.44 o 
  -2  -2  12      472.59      499.10     39.22 o 
  -1  -2  12      571.27      657.87    101.54 o 
   0  -2  12      324.23      432.86     93.92 o 
   1  -2  12      223.54      322.21     70.35 o 
   2  -2  12       23.26       38.31     27.51 o 
   3  -2  12        7.33       17.34     25.80 o 
   4  -2  12      420.94      385.88     41.01 o 
   5  -2  12      222.85      208.27     35.17 o 
   6  -2  12        1.70       13.89     31.01 o 
   7  -2  12        1.13        4.55     31.75 o 
  -2  -1  12      184.73      185.76     40.29 o 
  -1  -1  12     1042.03     1351.50     83.12 o 
   0  -1  12     3770.05     4182.67    217.68 o 
   1  -1  12      263.50      308.45     64.75 o 
   2  -1  12       40.18       57.44     29.06 o 
   3  -1  12      108.16      111.75     30.05 o 
   4  -1  12     3425.24     3384.51    117.24 o 
   5  -1  12      466.66      403.41     42.77 o 
   6  -1  12      770.40      827.26     58.51 o 
   7  -1  12        7.28      -13.47     31.44 o 
  -2   0  12        0.39       -3.24     34.66 o 
  -1   0  12      555.19      612.43     52.20 o 
   0   0  12       52.74       46.21     23.65 o 
   1   0  12       40.63       46.95     23.10 o 
   2   0  12       81.12       61.71     27.87 o 
   3   0  12      130.99      123.56     31.25 o 
   4   0  12      843.80      826.25     50.41 o 
   5   0  12       50.79       44.56     27.46 o 
   6   0  12      274.50      324.65     41.13 o 
   7   0  12      118.95      125.36     34.34 o 
  -2   1  12       83.93      104.41     41.30 o 
  -1   1  12     1014.53     1132.01     78.51 o 
   0   1  12     1045.37     1280.91    126.43 o 
   1   1  12     2326.61     2620.93    217.29 o 
   2   1  12      917.94      870.72     39.88 o 
   3   1  12      345.53      329.57     58.96 o 
   4   1  12     1522.52     1523.54    139.45 o 
   5   1  12      123.04      104.32     30.58 o 
   6   1  12      932.16      983.43     57.06 o 
   7   1  12      554.20      565.81     83.70 o 
  -2   2  12      237.12      330.81     53.63 o 
  -1   2  12       42.79       18.63     38.35 o 
   0   2  12      977.17     1004.30     65.11 o 
   1   2  12      808.82     1038.25    169.30 o 
   2   2  12      125.13      126.82     34.63 o 
   3   2  12      153.56      102.35     53.03 o 
   4   2  12      698.41      688.84     52.55 o 
   5   2  12      120.30      143.53     31.02 o 
   6   2  12     2207.16     2233.01    250.96 o 
   7   2  12       55.50       77.50     32.75 o 
  -1   3  12      217.65      322.31     49.00 o 
   0   3  12      381.26      447.22     49.26 o 
   1   3  12     1753.58     2056.37    204.26 o 
   2   3  12      284.59      491.20     79.74 o 
   3   3  12      503.18      441.33    108.24 o 
   4   3  12      678.35      440.86    344.73 o 
   5   3  12     1791.78     1655.10    119.62 o 
   6   3  12      187.31      149.27     36.27 o 
   7   3  12      244.18      282.84     59.65 o 
  -1   4  12       17.16        0.95     38.98 o 
   0   4  12      450.62      590.51     70.26 o 
   1   4  12     1721.13     2161.42    186.37 o 
   2   4  12      199.46      316.41     52.18 o 
   3   4  12      642.24      670.66     60.92 o 
   4   4  12       73.83      -10.97     79.12 o 
   5   4  12      362.73      297.71    160.38 o 
   6   4  12     1030.43      991.94     49.83 o 
   0   5  12     2290.97     2401.25     98.45 o 
   1   5  12      234.53      249.20     62.56 o 
   2   5  12      161.33      134.94     47.26 o 
   3   5  12      120.87      104.03     45.41 o 
   4   5  12     2000.36     1544.71    355.76 o 
   5   5  12      893.66      612.52    435.29 o 
   2   6  12       77.16       37.04     45.63 o 
   3   6  12      522.04      715.95     92.04 o 
   1  -4  13      990.70     1017.83    104.99 o 
   2  -4  13      965.35      914.44     66.81 o 
   3  -4  13      183.72      206.31     39.51 o 
   4  -4  13        0.80       24.04     33.07 o 
   0  -3  13      619.80      652.71     85.31 o 
   1  -3  13      779.81      913.38     81.63 o 
   2  -3  13      279.34      253.28     40.49 o 
   3  -3  13      687.57      792.45    170.78 o 
   4  -3  13       51.93       62.93     32.28 o 
   5  -3  13      109.31      134.21     34.02 o 
   0  -2  13     1295.68     1314.73     69.49 o 
   1  -2  13      644.67      674.38     74.59 o 
   2  -2  13       12.64       20.17     32.01 o 
   3  -2  13      107.07      116.60     33.31 o 
   4  -2  13     1159.51     1096.19     62.41 o 
   5  -2  13      341.56      349.64     43.26 o 
   6  -2  13      145.47      149.99     44.69 o 
  -1  -1  13      684.76      717.52     85.73 o 
   0  -1  13      106.88      122.55     36.11 o 
   1  -1  13      673.13      716.13     53.77 o 
   2  -1  13       14.64       38.03     30.38 o 
   3  -1  13      995.38     1012.09    112.96 o 
   4  -1  13      141.71      109.45     31.19 o 
   5  -1  13       59.33       79.89     30.96 o 
   6  -1  13      132.40      139.96     37.29 o 
  -1   0  13      202.44      322.40     47.75 o 
   0   0  13     1837.60     1825.56    110.55 o 
   1   0  13       89.70      169.04     57.03 o 
   2   0  13     1330.66     1335.88     61.30 o 
   3   0  13       48.39       62.03     27.59 o 
   4   0  13     1023.64     1060.11     58.51 o 
   5   0  13      322.57      309.74     37.96 o 
   6   0  13      990.17     1051.80     86.79 o 
  -1   1  13      164.11      199.94     45.78 o 
   0   1  13       10.17       33.72     35.26 o 
   1   1  13       31.50       78.17     36.36 o 
   2   1  13      814.09      697.00     75.01 o 
   3   1  13       80.44       56.23     27.66 o 
   4   1  13      154.81      121.75     31.29 o 
   5   1  13       28.03       14.40     27.77 o 
   6   1  13     1269.49     1319.68    143.41 o 
   0   2  13      465.98      516.77     52.48 o 
   1   2  13      721.30      888.19     64.64 o 
   2   2  13      974.61     1264.64    128.23 o 
   3   2  13      400.12      459.73     65.06 o 
   4   2  13       50.20       80.48     44.61 o 
   5   2  13       47.47       46.74     27.46 o 
   6   2  13      766.41      722.22     53.61 o 
   0   3  13       16.02       17.81     39.70 o 
   1   3  13      456.31      622.68     60.02 o 
   2   3  13     2328.48     2948.24    295.38 o 
   3   3  13      200.74      230.16     44.22 o 
   4   3  13        6.02       48.83     49.51 o 
   5   3  13       41.29       48.16     48.53 o 
   1   4  13      357.13      377.63     54.43 o 
   2   4  13        6.18       36.96     40.79 o 
   3   4  13       59.31       56.27     43.88 o 
   4   4  13       24.01      -64.45     58.78 o 
   3  -2  14     1152.13     1259.66     71.47 o 
   2  -1  14      136.42      150.26     37.92 o 
   3  -1  14       24.30       22.92     29.09 o 
   4  -1  14       18.42       17.20     28.55 o 
   2   0  14        0.64        9.72     48.96 o 
   3   0  14     2341.53     2187.81     73.90 o 
   4   0  14      621.84      651.44     53.61 o 
   2   1  14      815.54      939.92     93.62 o 
   3   1  14      136.03      153.27     57.02 o 
   4   1  14      142.17      123.38     49.50 o 
   3   2  14      640.41      725.06     86.09 o 
                                                 
